# Supplementary material for: Diffusion-programmed catalysis in nanoporous material
Source: Nat Commun. 2025 Feb 3;16:1231. doi: 10.1038/s41467-025-56575-6 (PMC11790907; doi:10.1038/s41467-025-56575-6)
Supplement: Supplementary file 4 — Source Data 2 [file 41467_2025_56575_MOESM4_ESM.txt]

TITLE     Final\H\added
REMARK   4      COMPLIES WITH FORMAT V. 3.0, 1-DEC-2006
REMARK 888
REMARK 888 WRITTEN BY MAESTRO (A PRODUCT OF SCHRODINGER, LLC)
CRYST1   20.799   20.799   20.799  90.00  90.00  90.00 P 1           1
HETATM    1 Zr1  UNK     0       2.477   0.000   0.000  1.00  0.64          Zr  
ANISOU    1 Zr1  UNK     0       54     94     94      0      0      0
HETATM    2 Zr2  UNK     0       2.477  10.399  10.399  1.00  0.64          Zr  
ANISOU    2 Zr2  UNK     0       54     94     94      0      0      0
HETATM    3 Zr3  UNK     0      12.876   0.000  10.399  1.00  0.64          Zr  
ANISOU    3 Zr3  UNK     0       54     94     94      0      0      0
HETATM    4 Zr4  UNK     0      12.876  10.399   0.000  1.00  0.64          Zr  
ANISOU    4 Zr4  UNK     0       54     94     94      0      0      0
HETATM    5 Zr5  UNK     0      18.322   0.000   0.000  1.00  0.64          Zr  
ANISOU    5 Zr5  UNK     0       54     94     94      0      0      0
HETATM    6 Zr6  UNK     0      18.322  10.399  10.399  1.00  0.64          Zr  
ANISOU    6 Zr6  UNK     0       54     94     94      0      0      0
HETATM    7 Zr7  UNK     0       7.923   0.000  10.399  1.00  0.64          Zr  
ANISOU    7 Zr7  UNK     0       54     94     94      0      0      0
HETATM    8 Zr8  UNK     0       7.923  10.399   0.000  1.00  0.64          Zr  
ANISOU    8 Zr8  UNK     0       54     94     94      0      0      0
HETATM    9 Zr9  UNK     0       0.000   2.477   0.000  1.00  0.64          Zr  
ANISOU    9 Zr9  UNK     0       94     54     94      0      0      0
HETATM   10 Zr10 UNK     0       0.000  12.876  10.399  1.00  0.64          Zr  
ANISOU   10 Zr10 UNK     0       94     54     94      0      0      0
HETATM   11 Zr11 UNK     0      10.399   2.477  10.399  1.00  0.64          Zr  
ANISOU   11 Zr11 UNK     0       94     54     94      0      0      0
HETATM   12 Zr12 UNK     0      10.399  12.876   0.000  1.00  0.64          Zr  
ANISOU   12 Zr12 UNK     0       94     54     94      0      0      0
HETATM   13 Zr13 UNK     0       0.000  18.322   0.000  1.00  0.64          Zr  
ANISOU   13 Zr13 UNK     0       94     54     94      0      0      0
HETATM   14 Zr14 UNK     0       0.000   7.923  10.399  1.00  0.64          Zr  
ANISOU   14 Zr14 UNK     0       94     54     94      0      0      0
HETATM   15 Zr15 UNK     0      10.399  18.322  10.399  1.00  0.64          Zr  
ANISOU   15 Zr15 UNK     0       94     54     94      0      0      0
HETATM   16 Zr16 UNK     0      10.399   7.923   0.000  1.00  0.64          Zr  
ANISOU   16 Zr16 UNK     0       94     54     94      0      0      0
HETATM   17 Zr17 UNK     0       0.000   0.000   2.477  1.00  0.64          Zr  
ANISOU   17 Zr17 UNK     0       94     94     54      0      0      0
HETATM   18 Zr18 UNK     0       0.000  10.399  12.876  1.00  0.64          Zr  
ANISOU   18 Zr18 UNK     0       94     94     54      0      0      0
HETATM   19 Zr19 UNK     0      10.399   0.000  12.876  1.00  0.64          Zr  
ANISOU   19 Zr19 UNK     0       94     94     54      0      0      0
HETATM   20 Zr20 UNK     0      10.399  10.399   2.477  1.00  0.64          Zr  
ANISOU   20 Zr20 UNK     0       94     94     54      0      0      0
HETATM   21 Zr21 UNK     0       0.000   0.000  18.322  1.00  0.64          Zr  
ANISOU   21 Zr21 UNK     0       94     94     54      0      0      0
HETATM   22 Zr22 UNK     0       0.000  10.399   7.923  1.00  0.64          Zr  
ANISOU   22 Zr22 UNK     0       94     94     54      0      0      0
HETATM   23 Zr23 UNK     0      10.399   0.000   7.923  1.00  0.64          Zr  
ANISOU   23 Zr23 UNK     0       94     94     54      0      0      0
HETATM   24 Zr24 UNK     0      10.399  10.399  18.322  1.00  0.64          Zr  
ANISOU   24 Zr24 UNK     0       94     94     54      0      0      0
HETATM   25  O25 UNK     0       3.560   1.947   0.000  0.83  1.71           O  
ANISOU   25  O25 UNK     0      135    172    343    -64      0      0
HETATM   26  C26 UNK     0       5.562   3.856   0.000  0.83  2.75           C  
ANISOU   26  C26 UNK     0      191    184    670    -77      0      0
HETATM   27  N27 UNK     0       6.115   2.471   0.000  0.21  3.34           N  
ANISOU   27  N27 UNK     0      190    260    820   -150      0      0
HETATM   28  O28 UNK     0       3.560  12.346  10.399  0.83  1.71           O  
ANISOU   28  O28 UNK     0      135    172    343    -64      0      0
HETATM   29  C29 UNK     0       5.562  14.255  10.399  0.83  2.75           C  
ANISOU   29  C29 UNK     0      191    184    670    -77      0      0
HETATM   30  N30 UNK     0       6.115  12.870  10.399  0.21  3.34           N  
ANISOU   30  N30 UNK     0      190    260    820   -150      0      0
HETATM   31  O31 UNK     0      13.959   1.947  10.399  0.83  1.71           O  
ANISOU   31  O31 UNK     0      135    172    343    -64      0      0
HETATM   32  C32 UNK     0      15.961   3.856  10.399  0.83  2.75           C  
ANISOU   32  C32 UNK     0      191    184    670    -77      0      0
HETATM   33  N33 UNK     0      16.514   2.471  10.399  0.21  3.34           N  
ANISOU   33  N33 UNK     0      190    260    820   -150      0      0
HETATM   34  O34 UNK     0      13.959  12.346   0.000  0.83  1.71           O  
ANISOU   34  O34 UNK     0      135    172    343    -64      0      0
HETATM   35  C35 UNK     0      15.961  14.255   0.000  0.83  2.75           C  
ANISOU   35  C35 UNK     0      191    184    670    -77      0      0
HETATM   36  N36 UNK     0      16.514  12.870   0.000  0.21  3.34           N  
ANISOU   36  N36 UNK     0      190    260    820   -150      0      0
HETATM   37  O37 UNK     0      17.239  18.852   0.000  0.83  1.71           O  
ANISOU   37  O37 UNK     0      135    172    343    -64      0      0
HETATM   38  C38 UNK     0      15.237  16.943   0.000  0.83  2.75           C  
ANISOU   38  C38 UNK     0      191    184    670    -77      0      0
HETATM   39  O39 UNK     0      17.239   8.452  10.399  0.83  1.71           O  
ANISOU   39  O39 UNK     0      135    172    343    -64      0      0
HETATM   40  C40 UNK     0      15.237   6.543  10.399  0.83  2.75           C  
ANISOU   40  C40 UNK     0      191    184    670    -77      0      0
HETATM   41  O41 UNK     0       6.839  18.852  10.399  0.83  1.71           O  
ANISOU   41  O41 UNK     0      135    172    343    -64      0      0
HETATM   42  C42 UNK     0       4.838  16.943  10.399  0.83  2.75           C  
ANISOU   42  C42 UNK     0      191    184    670    -77      0      0
HETATM   43  O43 UNK     0       6.839   8.452   0.000  0.83  1.71           O  
ANISOU   43  O43 UNK     0      135    172    343    -64      0      0
HETATM   44  C44 UNK     0       4.838   6.543   0.000  0.83  2.75           C  
ANISOU   44  C44 UNK     0      191    184    670    -77      0      0
HETATM   45  O45 UNK     0      17.239   1.947   0.000  0.83  1.71           O  
ANISOU   45  O45 UNK     0      135    172    343     64      0      0
HETATM   46  C46 UNK     0      15.237   3.856   0.000  0.83  2.75           C  
ANISOU   46  C46 UNK     0      191    184    670     77      0      0
HETATM   47  O47 UNK     0      17.239  12.346  10.399  0.83  1.71           O  
ANISOU   47  O47 UNK     0      135    172    343     64      0      0
HETATM   48  C48 UNK     0      15.237  14.255  10.399  0.83  2.75           C  
ANISOU   48  C48 UNK     0      191    184    670     77      0      0
HETATM   49  O49 UNK     0       6.839   1.947  10.399  0.83  1.71           O  
ANISOU   49  O49 UNK     0      135    172    343     64      0      0
HETATM   50  C50 UNK     0       4.838   3.856  10.399  0.83  2.75           C  
ANISOU   50  C50 UNK     0      191    184    670     77      0      0
HETATM   51  O51 UNK     0       6.839  12.346   0.000  0.83  1.71           O  
ANISOU   51  O51 UNK     0      135    172    343     64      0      0
HETATM   52  C52 UNK     0       4.838  14.255   0.000  0.83  2.75           C  
ANISOU   52  C52 UNK     0      191    184    670     77      0      0
HETATM   53  O53 UNK     0       3.560  18.852   0.000  0.83  1.71           O  
ANISOU   53  O53 UNK     0      135    172    343     64      0      0
HETATM   54  C54 UNK     0       5.562  16.943   0.000  0.83  2.75           C  
ANISOU   54  C54 UNK     0      191    184    670     77      0      0
HETATM   55  N55 UNK     0       6.115  18.328   0.000  0.21  3.34           N  
ANISOU   55  N55 UNK     0      190    260    820    150      0      0
HETATM   56  O56 UNK     0       3.560   8.452  10.399  0.83  1.71           O  
ANISOU   56  O56 UNK     0      135    172    343     64      0      0
HETATM   57  C57 UNK     0       5.562   6.543  10.399  0.83  2.75           C  
ANISOU   57  C57 UNK     0      191    184    670     77      0      0
HETATM   58  N58 UNK     0       6.115   7.929  10.399  0.21  3.34           N  
ANISOU   58  N58 UNK     0      190    260    820    150      0      0
HETATM   59  O59 UNK     0      13.959  18.852  10.399  0.83  1.71           O  
ANISOU   59  O59 UNK     0      135    172    343     64      0      0
HETATM   60  C60 UNK     0      15.961  16.943  10.399  0.83  2.75           C  
ANISOU   60  C60 UNK     0      191    184    670     77      0      0
HETATM   61  N61 UNK     0      16.514  18.328  10.399  0.21  3.34           N  
ANISOU   61  N61 UNK     0      190    260    820    150      0      0
HETATM   62  O62 UNK     0      13.959   8.452   0.000  0.83  1.71           O  
ANISOU   62  O62 UNK     0      135    172    343     64      0      0
HETATM   63  C63 UNK     0      15.961   6.543   0.000  0.83  2.75           C  
ANISOU   63  C63 UNK     0      191    184    670     77      0      0
HETATM   64  N64 UNK     0      16.514   7.929   0.000  0.21  3.34           N  
ANISOU   64  N64 UNK     0      190    260    820    150      0      0
HETATM   65  O65 UNK     0       0.000   3.560   1.947  0.83  1.71           O  
ANISOU   65  O65 UNK     0      343    135    172      0      0    -64
HETATM   66  C66 UNK     0       0.000   5.562   3.856  0.83  2.75           C  
ANISOU   66  C66 UNK     0      670    191    184      0      0    -77
HETATM   67  N67 UNK     0       0.000   6.115   2.471  0.21  3.34           N  
ANISOU   67  N67 UNK     0      820    190    260      0      0   -150
HETATM   68  O68 UNK     0       0.000  13.959  12.346  0.83  1.71           O  
ANISOU   68  O68 UNK     0      343    135    172      0      0    -64
HETATM   69  C69 UNK     0       0.000  15.961  14.255  0.83  2.75           C  
ANISOU   69  C69 UNK     0      670    191    184      0      0    -77
HETATM   70  N70 UNK     0       0.000  16.514  12.870  0.21  3.34           N  
ANISOU   70  N70 UNK     0      820    190    260      0      0   -150
HETATM   71  O71 UNK     0      10.399   3.560  12.346  0.83  1.71           O  
ANISOU   71  O71 UNK     0      343    135    172      0      0    -64
HETATM   72  C72 UNK     0      10.399   5.562  14.255  0.83  2.75           C  
ANISOU   72  C72 UNK     0      670    191    184      0      0    -77
HETATM   73  N73 UNK     0      10.399   6.115  12.870  0.21  3.34           N  
ANISOU   73  N73 UNK     0      820    190    260      0      0   -150
HETATM   74  O74 UNK     0      10.399  13.959   1.947  0.83  1.71           O  
ANISOU   74  O74 UNK     0      343    135    172      0      0    -64
HETATM   75  C75 UNK     0      10.399  15.961   3.856  0.83  2.75           C  
ANISOU   75  C75 UNK     0      670    191    184      0      0    -77
HETATM   76  N76 UNK     0      10.399  16.514   2.471  0.21  3.34           N  
ANISOU   76  N76 UNK     0      820    190    260      0      0   -150
HETATM   77  O77 UNK     0       0.000  17.239  18.852  0.83  1.71           O  
ANISOU   77  O77 UNK     0      343    135    172      0      0    -64
HETATM   78  C78 UNK     0       0.000  15.237  16.943  0.83  2.75           C  
ANISOU   78  C78 UNK     0      670    191    184      0      0    -77
HETATM   79  O79 UNK     0       0.000   6.839   8.452  0.83  1.71           O  
ANISOU   79  O79 UNK     0      343    135    172      0      0    -64
HETATM   80  C80 UNK     0       0.000   4.838   6.543  0.83  2.75           C  
ANISOU   80  C80 UNK     0      670    191    184      0      0    -77
HETATM   81  O81 UNK     0      10.399  17.239   8.452  0.83  1.71           O  
ANISOU   81  O81 UNK     0      343    135    172      0      0    -64
HETATM   82  C82 UNK     0      10.399  15.237   6.543  0.83  2.75           C  
ANISOU   82  C82 UNK     0      670    191    184      0      0    -77
HETATM   83  O83 UNK     0      10.399   6.839  18.852  0.83  1.71           O  
ANISOU   83  O83 UNK     0      343    135    172      0      0    -64
HETATM   84  C84 UNK     0      10.399   4.838  16.943  0.83  2.75           C  
ANISOU   84  C84 UNK     0      670    191    184      0      0    -77
HETATM   85  O85 UNK     0       0.000  17.239   1.947  0.83  1.71           O  
ANISOU   85  O85 UNK     0      343    135    172      0      0     64
HETATM   86  C86 UNK     0       0.000  15.237   3.856  0.83  2.75           C  
ANISOU   86  C86 UNK     0      670    191    184      0      0     77
HETATM   87  O87 UNK     0       0.000   6.839  12.346  0.83  1.71           O  
ANISOU   87  O87 UNK     0      343    135    172      0      0     64
HETATM   88  C88 UNK     0       0.000   4.838  14.255  0.83  2.75           C  
ANISOU   88  C88 UNK     0      670    191    184      0      0     77
HETATM   89  O89 UNK     0      10.399  17.239  12.346  0.83  1.71           O  
ANISOU   89  O89 UNK     0      343    135    172      0      0     64
HETATM   90  C90 UNK     0      10.399  15.237  14.255  0.83  2.75           C  
ANISOU   90  C90 UNK     0      670    191    184      0      0     77
HETATM   91  O91 UNK     0      10.399   6.839   1.947  0.83  1.71           O  
ANISOU   91  O91 UNK     0      343    135    172      0      0     64
HETATM   92  C92 UNK     0      10.399   4.838   3.856  0.83  2.75           C  
ANISOU   92  C92 UNK     0      670    191    184      0      0     77
HETATM   93  O93 UNK     0       0.000   3.560  18.852  0.83  1.71           O  
ANISOU   93  O93 UNK     0      343    135    172      0      0     64
HETATM   94  C94 UNK     0       0.000   5.562  16.943  0.83  2.75           C  
ANISOU   94  C94 UNK     0      670    191    184      0      0     77
HETATM   95  N95 UNK     0       0.000   6.115  18.328  0.21  3.34           N  
ANISOU   95  N95 UNK     0      820    190    260      0      0    150
HETATM   96  O96 UNK     0       0.000  13.959   8.452  0.83  1.71           O  
ANISOU   96  O96 UNK     0      343    135    172      0      0     64
HETATM   97  C97 UNK     0       0.000  15.961   6.543  0.83  2.75           C  
ANISOU   97  C97 UNK     0      670    191    184      0      0     77
HETATM   98  N98 UNK     0       0.000  16.514   7.929  0.21  3.34           N  
ANISOU   98  N98 UNK     0      820    190    260      0      0    150
HETATM   99  O99 UNK     0      10.399   3.560   8.452  0.83  1.71           O  
ANISOU   99  O99 UNK     0      343    135    172      0      0     64
HETATM  100 C100 UNK     0      10.399   5.562   6.543  0.83  2.75           C  
ANISOU  100 C100 UNK     0      670    191    184      0      0     77
HETATM  101 N101 UNK     0      10.399   6.115   7.929  0.21  3.34           N  
ANISOU  101 N101 UNK     0      820    190    260      0      0    150
HETATM  102 O102 UNK     0      10.399  13.959  18.852  0.83  1.71           O  
ANISOU  102 O102 UNK     0      343    135    172      0      0     64
HETATM  103 C103 UNK     0      10.399  15.961  16.943  0.83  2.75           C  
ANISOU  103 C103 UNK     0      670    191    184      0      0     77
HETATM  104 N104 UNK     0      10.399  16.514  18.328  0.21  3.34           N  
ANISOU  104 N104 UNK     0      820    190    260      0      0    150
HETATM  105 O105 UNK     0       1.947   0.000   3.560  0.83  1.71           O  
ANISOU  105 O105 UNK     0      172    343    135      0    -64      0
HETATM  106 C106 UNK     0       3.856   0.000   5.562  0.83  2.75           C  
ANISOU  106 C106 UNK     0      184    670    191      0    -77      0
HETATM  107 N107 UNK     0       2.471   0.000   6.115  0.21  3.34           N  
ANISOU  107 N107 UNK     0      260    820    190      0   -150      0
HETATM  108 O108 UNK     0       1.947  10.399  13.959  0.83  1.71           O  
ANISOU  108 O108 UNK     0      172    343    135      0    -64      0
HETATM  109 C109 UNK     0       3.856  10.399  15.961  0.83  2.75           C  
ANISOU  109 C109 UNK     0      184    670    191      0    -77      0
HETATM  110 N110 UNK     0       2.471  10.399  16.514  0.21  3.34           N  
ANISOU  110 N110 UNK     0      260    820    190      0   -150      0
HETATM  111 O111 UNK     0      12.346   0.000  13.959  0.83  1.71           O  
ANISOU  111 O111 UNK     0      172    343    135      0    -64      0
HETATM  112 C112 UNK     0      14.255   0.000  15.961  0.83  2.75           C  
ANISOU  112 C112 UNK     0      184    670    191      0    -77      0
HETATM  113 N113 UNK     0      12.870   0.000  16.514  0.21  3.34           N  
ANISOU  113 N113 UNK     0      260    820    190      0   -150      0
HETATM  114 O114 UNK     0      12.346  10.399   3.560  0.83  1.71           O  
ANISOU  114 O114 UNK     0      172    343    135      0    -64      0
HETATM  115 C115 UNK     0      14.255  10.399   5.562  0.83  2.75           C  
ANISOU  115 C115 UNK     0      184    670    191      0    -77      0
HETATM  116 N116 UNK     0      12.870  10.399   6.115  0.21  3.34           N  
ANISOU  116 N116 UNK     0      260    820    190      0   -150      0
HETATM  117 O117 UNK     0      18.852   0.000  17.239  0.83  1.71           O  
ANISOU  117 O117 UNK     0      172    343    135      0    -64      0
HETATM  118 C118 UNK     0      16.943   0.000  15.237  0.83  2.75           C  
ANISOU  118 C118 UNK     0      184    670    191      0    -77      0
HETATM  119 O119 UNK     0      18.852  10.399   6.839  0.83  1.71           O  
ANISOU  119 O119 UNK     0      172    343    135      0    -64      0
HETATM  120 C120 UNK     0      16.943  10.399   4.838  0.83  2.75           C  
ANISOU  120 C120 UNK     0      184    670    191      0    -77      0
HETATM  121 O121 UNK     0       8.452   0.000   6.839  0.83  1.71           O  
ANISOU  121 O121 UNK     0      172    343    135      0    -64      0
HETATM  122 C122 UNK     0       6.543   0.000   4.838  0.83  2.75           C  
ANISOU  122 C122 UNK     0      184    670    191      0    -77      0
HETATM  123 O123 UNK     0       8.452  10.399  17.239  0.83  1.71           O  
ANISOU  123 O123 UNK     0      172    343    135      0    -64      0
HETATM  124 C124 UNK     0       6.543  10.399  15.237  0.83  2.75           C  
ANISOU  124 C124 UNK     0      184    670    191      0    -77      0
HETATM  125 O125 UNK     0       1.947   0.000  17.239  0.83  1.71           O  
ANISOU  125 O125 UNK     0      172    343    135      0     64      0
HETATM  126 C126 UNK     0       3.856   0.000  15.237  0.83  2.75           C  
ANISOU  126 C126 UNK     0      184    670    191      0     77      0
HETATM  127 O127 UNK     0       1.947  10.399   6.839  0.83  1.71           O  
ANISOU  127 O127 UNK     0      172    343    135      0     64      0
HETATM  128 C128 UNK     0       3.856  10.399   4.838  0.83  2.75           C  
ANISOU  128 C128 UNK     0      184    670    191      0     77      0
HETATM  129 O129 UNK     0      12.346   0.000   6.839  0.83  1.71           O  
ANISOU  129 O129 UNK     0      172    343    135      0     64      0
HETATM  130 C130 UNK     0      14.255   0.000   4.838  0.83  2.75           C  
ANISOU  130 C130 UNK     0      184    670    191      0     77      0
HETATM  131 O131 UNK     0      12.346  10.399  17.239  0.83  1.71           O  
ANISOU  131 O131 UNK     0      172    343    135      0     64      0
HETATM  132 C132 UNK     0      14.255  10.399  15.237  0.83  2.75           C  
ANISOU  132 C132 UNK     0      184    670    191      0     77      0
HETATM  133 O133 UNK     0      18.852   0.000   3.560  0.83  1.71           O  
ANISOU  133 O133 UNK     0      172    343    135      0     64      0
HETATM  134 C134 UNK     0      16.943   0.000   5.562  0.83  2.75           C  
ANISOU  134 C134 UNK     0      184    670    191      0     77      0
HETATM  135 N135 UNK     0      18.328   0.000   6.115  0.21  3.34           N  
ANISOU  135 N135 UNK     0      260    820    190      0    150      0
HETATM  136 O136 UNK     0      18.852  10.399  13.959  0.83  1.71           O  
ANISOU  136 O136 UNK     0      172    343    135      0     64      0
HETATM  137 C137 UNK     0      16.943  10.399  15.961  0.83  2.75           C  
ANISOU  137 C137 UNK     0      184    670    191      0     77      0
HETATM  138 N138 UNK     0      18.328  10.399  16.514  0.21  3.34           N  
ANISOU  138 N138 UNK     0      260    820    190      0    150      0
HETATM  139 O139 UNK     0       8.452   0.000  13.959  0.83  1.71           O  
ANISOU  139 O139 UNK     0      172    343    135      0     64      0
HETATM  140 C140 UNK     0       6.543   0.000  15.961  0.83  2.75           C  
ANISOU  140 C140 UNK     0      184    670    191      0     77      0
HETATM  141 N141 UNK     0       7.929   0.000  16.514  0.21  3.34           N  
ANISOU  141 N141 UNK     0      260    820    190      0    150      0
HETATM  142 O142 UNK     0       8.452  10.399   3.560  0.83  1.71           O  
ANISOU  142 O142 UNK     0      172    343    135      0     64      0
HETATM  143 C143 UNK     0       6.543  10.399   5.562  0.83  2.75           C  
ANISOU  143 C143 UNK     0      184    670    191      0     77      0
HETATM  144 N144 UNK     0       7.929  10.399   6.115  0.21  3.34           N  
ANISOU  144 N144 UNK     0      260    820    190      0    150      0
HETATM  145 O145 UNK     0       1.947   3.560   0.000  0.83  1.71           O  
ANISOU  145 O145 UNK     0      172    135    343    -64      0      0
HETATM  146 C146 UNK     0       3.856   5.562   0.000  0.83  2.75           C  
ANISOU  146 C146 UNK     0      184    191    670    -77      0      0
HETATM  147 O147 UNK     0       1.947  13.959  10.399  0.83  1.71           O  
ANISOU  147 O147 UNK     0      172    135    343    -64      0      0
HETATM  148 C148 UNK     0       3.856  15.961  10.399  0.83  2.75           C  
ANISOU  148 C148 UNK     0      184    191    670    -77      0      0
HETATM  149 O149 UNK     0      12.346   3.560  10.399  0.83  1.71           O  
ANISOU  149 O149 UNK     0      172    135    343    -64      0      0
HETATM  150 C150 UNK     0      14.255   5.562  10.399  0.83  2.75           C  
ANISOU  150 C150 UNK     0      184    191    670    -77      0      0
HETATM  151 O151 UNK     0      12.346  13.959   0.000  0.83  1.71           O  
ANISOU  151 O151 UNK     0      172    135    343    -64      0      0
HETATM  152 C152 UNK     0      14.255  15.961   0.000  0.83  2.75           C  
ANISOU  152 C152 UNK     0      184    191    670    -77      0      0
HETATM  153 O153 UNK     0      18.852  17.239   0.000  0.83  1.71           O  
ANISOU  153 O153 UNK     0      172    135    343    -64      0      0
HETATM  154 C154 UNK     0      16.943  15.237   0.000  0.83  2.75           C  
ANISOU  154 C154 UNK     0      184    191    670    -77      0      0
HETATM  155 O155 UNK     0      18.852   6.839  10.399  0.83  1.71           O  
ANISOU  155 O155 UNK     0      172    135    343    -64      0      0
HETATM  156 C156 UNK     0      16.943   4.838  10.399  0.83  2.75           C  
ANISOU  156 C156 UNK     0      184    191    670    -77      0      0
HETATM  157 O157 UNK     0       8.452  17.239  10.399  0.83  1.71           O  
ANISOU  157 O157 UNK     0      172    135    343    -64      0      0
HETATM  158 C158 UNK     0       6.543  15.237  10.399  0.83  2.75           C  
ANISOU  158 C158 UNK     0      184    191    670    -77      0      0
HETATM  159 O159 UNK     0       8.452   6.839   0.000  0.83  1.71           O  
ANISOU  159 O159 UNK     0      172    135    343    -64      0      0
HETATM  160 C160 UNK     0       6.543   4.838   0.000  0.83  2.75           C  
ANISOU  160 C160 UNK     0      184    191    670    -77      0      0
HETATM  161 O161 UNK     0       1.947  17.239   0.000  0.83  1.71           O  
ANISOU  161 O161 UNK     0      172    135    343     64      0      0
HETATM  162 C162 UNK     0       3.856  15.237   0.000  0.83  2.75           C  
ANISOU  162 C162 UNK     0      184    191    670     77      0      0
HETATM  163 O163 UNK     0       1.947   6.839  10.399  0.83  1.71           O  
ANISOU  163 O163 UNK     0      172    135    343     64      0      0
HETATM  164 C164 UNK     0       3.856   4.838  10.399  0.83  2.75           C  
ANISOU  164 C164 UNK     0      184    191    670     77      0      0
HETATM  165 O165 UNK     0      12.346  17.239  10.399  0.83  1.71           O  
ANISOU  165 O165 UNK     0      172    135    343     64      0      0
HETATM  166 C166 UNK     0      14.255  15.237  10.399  0.83  2.75           C  
ANISOU  166 C166 UNK     0      184    191    670     77      0      0
HETATM  167 O167 UNK     0      12.346   6.839   0.000  0.83  1.71           O  
ANISOU  167 O167 UNK     0      172    135    343     64      0      0
HETATM  168 C168 UNK     0      14.255   4.838   0.000  0.83  2.75           C  
ANISOU  168 C168 UNK     0      184    191    670     77      0      0
HETATM  169 O169 UNK     0      18.852   3.560   0.000  0.83  1.71           O  
ANISOU  169 O169 UNK     0      172    135    343     64      0      0
HETATM  170 C170 UNK     0      16.943   5.562   0.000  0.83  2.75           C  
ANISOU  170 C170 UNK     0      184    191    670     77      0      0
HETATM  171 O171 UNK     0      18.852  13.959  10.399  0.83  1.71           O  
ANISOU  171 O171 UNK     0      172    135    343     64      0      0
HETATM  172 C172 UNK     0      16.943  15.961  10.399  0.83  2.75           C  
ANISOU  172 C172 UNK     0      184    191    670     77      0      0
HETATM  173 O173 UNK     0       8.452   3.560  10.399  0.83  1.71           O  
ANISOU  173 O173 UNK     0      172    135    343     64      0      0
HETATM  174 C174 UNK     0       6.543   5.562  10.399  0.83  2.75           C  
ANISOU  174 C174 UNK     0      184    191    670     77      0      0
HETATM  175 O175 UNK     0       8.452  13.959   0.000  0.83  1.71           O  
ANISOU  175 O175 UNK     0      172    135    343     64      0      0
HETATM  176 C176 UNK     0       6.543  15.961   0.000  0.83  2.75           C  
ANISOU  176 C176 UNK     0      184    191    670     77      0      0
HETATM  177 O177 UNK     0       3.560   0.000  18.852  0.83  1.71           O  
ANISOU  177 O177 UNK     0      135    343    172      0     64      0
HETATM  178 C178 UNK     0       5.562   0.000  16.943  0.83  2.75           C  
ANISOU  178 C178 UNK     0      191    670    184      0     77      0
HETATM  179 O179 UNK     0       3.560  10.399   8.452  0.83  1.71           O  
ANISOU  179 O179 UNK     0      135    343    172      0     64      0
HETATM  180 C180 UNK     0       5.562  10.399   6.543  0.83  2.75           C  
ANISOU  180 C180 UNK     0      191    670    184      0     77      0
HETATM  181 O181 UNK     0      13.959   0.000   8.452  0.83  1.71           O  
ANISOU  181 O181 UNK     0      135    343    172      0     64      0
HETATM  182 C182 UNK     0      15.961   0.000   6.543  0.83  2.75           C  
ANISOU  182 C182 UNK     0      191    670    184      0     77      0
HETATM  183 O183 UNK     0      13.959  10.399  18.852  0.83  1.71           O  
ANISOU  183 O183 UNK     0      135    343    172      0     64      0
HETATM  184 C184 UNK     0      15.961  10.399  16.943  0.83  2.75           C  
ANISOU  184 C184 UNK     0      191    670    184      0     77      0
HETATM  185 O185 UNK     0      17.239   0.000   1.947  0.83  1.71           O  
ANISOU  185 O185 UNK     0      135    343    172      0     64      0
HETATM  186 C186 UNK     0      15.237   0.000   3.856  0.83  2.75           C  
ANISOU  186 C186 UNK     0      191    670    184      0     77      0
HETATM  187 O187 UNK     0      17.239  10.399  12.346  0.83  1.71           O  
ANISOU  187 O187 UNK     0      135    343    172      0     64      0
HETATM  188 C188 UNK     0      15.237  10.399  14.255  0.83  2.75           C  
ANISOU  188 C188 UNK     0      191    670    184      0     77      0
HETATM  189 O189 UNK     0       6.839   0.000  12.346  0.83  1.71           O  
ANISOU  189 O189 UNK     0      135    343    172      0     64      0
HETATM  190 C190 UNK     0       4.838   0.000  14.255  0.83  2.75           C  
ANISOU  190 C190 UNK     0      191    670    184      0     77      0
HETATM  191 O191 UNK     0       6.839  10.399   1.947  0.83  1.71           O  
ANISOU  191 O191 UNK     0      135    343    172      0     64      0
HETATM  192 C192 UNK     0       4.838  10.399   3.856  0.83  2.75           C  
ANISOU  192 C192 UNK     0      191    670    184      0     77      0
HETATM  193 O193 UNK     0      17.239   0.000  18.852  0.83  1.71           O  
ANISOU  193 O193 UNK     0      135    343    172      0    -64      0
HETATM  194 C194 UNK     0      15.237   0.000  16.943  0.83  2.75           C  
ANISOU  194 C194 UNK     0      191    670    184      0    -77      0
HETATM  195 O195 UNK     0      17.239  10.399   8.452  0.83  1.71           O  
ANISOU  195 O195 UNK     0      135    343    172      0    -64      0
HETATM  196 C196 UNK     0      15.237  10.399   6.543  0.83  2.75           C  
ANISOU  196 C196 UNK     0      191    670    184      0    -77      0
HETATM  197 O197 UNK     0       6.839   0.000   8.452  0.83  1.71           O  
ANISOU  197 O197 UNK     0      135    343    172      0    -64      0
HETATM  198 C198 UNK     0       4.838   0.000   6.543  0.83  2.75           C  
ANISOU  198 C198 UNK     0      191    670    184      0    -77      0
HETATM  199 O199 UNK     0       6.839  10.399  18.852  0.83  1.71           O  
ANISOU  199 O199 UNK     0      135    343    172      0    -64      0
HETATM  200 C200 UNK     0       4.838  10.399  16.943  0.83  2.75           C  
ANISOU  200 C200 UNK     0      191    670    184      0    -77      0
HETATM  201 O201 UNK     0       3.560   0.000   1.947  0.83  1.71           O  
ANISOU  201 O201 UNK     0      135    343    172      0    -64      0
HETATM  202 C202 UNK     0       5.562   0.000   3.856  0.83  2.75           C  
ANISOU  202 C202 UNK     0      191    670    184      0    -77      0
HETATM  203 O203 UNK     0       3.560  10.399  12.346  0.83  1.71           O  
ANISOU  203 O203 UNK     0      135    343    172      0    -64      0
HETATM  204 C204 UNK     0       5.562  10.399  14.255  0.83  2.75           C  
ANISOU  204 C204 UNK     0      191    670    184      0    -77      0
HETATM  205 O205 UNK     0      13.959   0.000  12.346  0.83  1.71           O  
ANISOU  205 O205 UNK     0      135    343    172      0    -64      0
HETATM  206 C206 UNK     0      15.961   0.000  14.255  0.83  2.75           C  
ANISOU  206 C206 UNK     0      191    670    184      0    -77      0
HETATM  207 O207 UNK     0      13.959  10.399   1.947  0.83  1.71           O  
ANISOU  207 O207 UNK     0      135    343    172      0    -64      0
HETATM  208 C208 UNK     0      15.961  10.399   3.856  0.83  2.75           C  
ANISOU  208 C208 UNK     0      191    670    184      0    -77      0
HETATM  209 O209 UNK     0       0.000   1.947  17.239  0.83  1.71           O  
ANISOU  209 O209 UNK     0      343    172    135      0      0     64
HETATM  210 C210 UNK     0       0.000   3.856  15.237  0.83  2.75           C  
ANISOU  210 C210 UNK     0      670    184    191      0      0     77
HETATM  211 O211 UNK     0       0.000  12.346   6.839  0.83  1.71           O  
ANISOU  211 O211 UNK     0      343    172    135      0      0     64
HETATM  212 C212 UNK     0       0.000  14.255   4.838  0.83  2.75           C  
ANISOU  212 C212 UNK     0      670    184    191      0      0     77
HETATM  213 O213 UNK     0      10.399   1.947   6.839  0.83  1.71           O  
ANISOU  213 O213 UNK     0      343    172    135      0      0     64
HETATM  214 C214 UNK     0      10.399   3.856   4.838  0.83  2.75           C  
ANISOU  214 C214 UNK     0      670    184    191      0      0     77
HETATM  215 O215 UNK     0      10.399  12.346  17.239  0.83  1.71           O  
ANISOU  215 O215 UNK     0      343    172    135      0      0     64
HETATM  216 C216 UNK     0      10.399  14.255  15.237  0.83  2.75           C  
ANISOU  216 C216 UNK     0      670    184    191      0      0     77
HETATM  217 O217 UNK     0       0.000  18.852   3.560  0.83  1.71           O  
ANISOU  217 O217 UNK     0      343    172    135      0      0     64
HETATM  218 C218 UNK     0       0.000  16.943   5.562  0.83  2.75           C  
ANISOU  218 C218 UNK     0      670    184    191      0      0     77
HETATM  219 O219 UNK     0       0.000   8.452  13.959  0.83  1.71           O  
ANISOU  219 O219 UNK     0      343    172    135      0      0     64
HETATM  220 C220 UNK     0       0.000   6.543  15.961  0.83  2.75           C  
ANISOU  220 C220 UNK     0      670    184    191      0      0     77
HETATM  221 O221 UNK     0      10.399  18.852  13.959  0.83  1.71           O  
ANISOU  221 O221 UNK     0      343    172    135      0      0     64
HETATM  222 C222 UNK     0      10.399  16.943  15.961  0.83  2.75           C  
ANISOU  222 C222 UNK     0      670    184    191      0      0     77
HETATM  223 O223 UNK     0      10.399   8.452   3.560  0.83  1.71           O  
ANISOU  223 O223 UNK     0      343    172    135      0      0     64
HETATM  224 C224 UNK     0      10.399   6.543   5.562  0.83  2.75           C  
ANISOU  224 C224 UNK     0      670    184    191      0      0     77
HETATM  225 O225 UNK     0       0.000   1.947   3.560  0.83  1.71           O  
ANISOU  225 O225 UNK     0      343    172    135      0      0    -64
HETATM  226 C226 UNK     0       0.000   3.856   5.562  0.83  2.75           C  
ANISOU  226 C226 UNK     0      670    184    191      0      0    -77
HETATM  227 O227 UNK     0       0.000  12.346  13.959  0.83  1.71           O  
ANISOU  227 O227 UNK     0      343    172    135      0      0    -64
HETATM  228 C228 UNK     0       0.000  14.255  15.961  0.83  2.75           C  
ANISOU  228 C228 UNK     0      670    184    191      0      0    -77
HETATM  229 O229 UNK     0      10.399   1.947  13.959  0.83  1.71           O  
ANISOU  229 O229 UNK     0      343    172    135      0      0    -64
HETATM  230 C230 UNK     0      10.399   3.856  15.961  0.83  2.75           C  
ANISOU  230 C230 UNK     0      670    184    191      0      0    -77
HETATM  231 O231 UNK     0      10.399  12.346   3.560  0.83  1.71           O  
ANISOU  231 O231 UNK     0      343    172    135      0      0    -64
HETATM  232 C232 UNK     0      10.399  14.255   5.562  0.83  2.75           C  
ANISOU  232 C232 UNK     0      670    184    191      0      0    -77
HETATM  233 O233 UNK     0       0.000  18.852  17.239  0.83  1.71           O  
ANISOU  233 O233 UNK     0      343    172    135      0      0    -64
HETATM  234 C234 UNK     0       0.000  16.943  15.237  0.83  2.75           C  
ANISOU  234 C234 UNK     0      670    184    191      0      0    -77
HETATM  235 O235 UNK     0       0.000   8.452   6.839  0.83  1.71           O  
ANISOU  235 O235 UNK     0      343    172    135      0      0    -64
HETATM  236 C236 UNK     0       0.000   6.543   4.838  0.83  2.75           C  
ANISOU  236 C236 UNK     0      670    184    191      0      0    -77
HETATM  237 O237 UNK     0      10.399  18.852   6.839  0.83  1.71           O  
ANISOU  237 O237 UNK     0      343    172    135      0      0    -64
HETATM  238 C238 UNK     0      10.399  16.943   4.838  0.83  2.75           C  
ANISOU  238 C238 UNK     0      670    184    191      0      0    -77
HETATM  239 O239 UNK     0      10.399   8.452  17.239  0.83  1.71           O  
ANISOU  239 O239 UNK     0      343    172    135      0      0    -64
HETATM  240 C240 UNK     0      10.399   6.543  15.237  0.83  2.75           C  
ANISOU  240 C240 UNK     0      670    184    191      0      0    -77
HETATM  241 C241 UNK     0       3.151   3.151   0.000  0.83  1.66           C  
ANISOU  241 C241 UNK     0      161    161    310    -96      0      0
HETATM  242 C242 UNK     0       4.209   4.209   0.000  0.83  1.97           C  
ANISOU  242 C242 UNK     0      175    175    400    -91      0      0
HETATM  243 C243 UNK     0       3.151  13.551  10.399  0.83  1.66           C  
ANISOU  243 C243 UNK     0      161    161    310    -96      0      0
HETATM  244 C244 UNK     0       4.209  14.608  10.399  0.83  1.97           C  
ANISOU  244 C244 UNK     0      175    175    400    -91      0      0
HETATM  245 C245 UNK     0      13.551   3.151  10.399  0.83  1.66           C  
ANISOU  245 C245 UNK     0      161    161    310    -96      0      0
HETATM  246 C246 UNK     0      14.608   4.209  10.399  0.83  1.97           C  
ANISOU  246 C246 UNK     0      175    175    400    -91      0      0
HETATM  247 C247 UNK     0      13.551  13.551   0.000  0.83  1.66           C  
ANISOU  247 C247 UNK     0      161    161    310    -96      0      0
HETATM  248 C248 UNK     0      14.608  14.608   0.000  0.83  1.97           C  
ANISOU  248 C248 UNK     0      175    175    400    -91      0      0
HETATM  249 C249 UNK     0      17.647  17.647   0.000  0.83  1.66           C  
ANISOU  249 C249 UNK     0      161    161    310    -96      0      0
HETATM  250 C250 UNK     0      16.590  16.590   0.000  0.83  1.97           C  
ANISOU  250 C250 UNK     0      175    175    400    -91      0      0
HETATM  251 C251 UNK     0      17.647   7.248  10.399  0.83  1.66           C  
ANISOU  251 C251 UNK     0      161    161    310    -96      0      0
HETATM  252 C252 UNK     0      16.590   6.191  10.399  0.83  1.97           C  
ANISOU  252 C252 UNK     0      175    175    400    -91      0      0
HETATM  253 C253 UNK     0       7.248  17.647  10.399  0.83  1.66           C  
ANISOU  253 C253 UNK     0      161    161    310    -96      0      0
HETATM  254 C254 UNK     0       6.191  16.590  10.399  0.83  1.97           C  
ANISOU  254 C254 UNK     0      175    175    400    -91      0      0
HETATM  255 C255 UNK     0       7.248   7.248   0.000  0.83  1.66           C  
ANISOU  255 C255 UNK     0      161    161    310    -96      0      0
HETATM  256 C256 UNK     0       6.191   6.191   0.000  0.83  1.97           C  
ANISOU  256 C256 UNK     0      175    175    400    -91      0      0
HETATM  257 C257 UNK     0      17.647   3.151   0.000  0.83  1.66           C  
ANISOU  257 C257 UNK     0      161    161    310     96      0      0
HETATM  258 C258 UNK     0      16.590   4.209   0.000  0.83  1.97           C  
ANISOU  258 C258 UNK     0      175    175    400     91      0      0
HETATM  259 C259 UNK     0      17.647  13.551  10.399  0.83  1.66           C  
ANISOU  259 C259 UNK     0      161    161    310     96      0      0
HETATM  260 C260 UNK     0      16.590  14.608  10.399  0.83  1.97           C  
ANISOU  260 C260 UNK     0      175    175    400     91      0      0
HETATM  261 C261 UNK     0       7.248   3.151  10.399  0.83  1.66           C  
ANISOU  261 C261 UNK     0      161    161    310     96      0      0
HETATM  262 C262 UNK     0       6.191   4.209  10.399  0.83  1.97           C  
ANISOU  262 C262 UNK     0      175    175    400     91      0      0
HETATM  263 C263 UNK     0       7.248  13.551   0.000  0.83  1.66           C  
ANISOU  263 C263 UNK     0      161    161    310     96      0      0
HETATM  264 C264 UNK     0       6.191  14.608   0.000  0.83  1.97           C  
ANISOU  264 C264 UNK     0      175    175    400     91      0      0
HETATM  265 C265 UNK     0       3.151  17.647   0.000  0.83  1.66           C  
ANISOU  265 C265 UNK     0      161    161    310     96      0      0
HETATM  266 C266 UNK     0       4.209  16.590   0.000  0.83  1.97           C  
ANISOU  266 C266 UNK     0      175    175    400     91      0      0
HETATM  267 C267 UNK     0       3.151   7.248  10.399  0.83  1.66           C  
ANISOU  267 C267 UNK     0      161    161    310     96      0      0
HETATM  268 C268 UNK     0       4.209   6.191  10.399  0.83  1.97           C  
ANISOU  268 C268 UNK     0      175    175    400     91      0      0
HETATM  269 C269 UNK     0      13.551  17.647  10.399  0.83  1.66           C  
ANISOU  269 C269 UNK     0      161    161    310     96      0      0
HETATM  270 C270 UNK     0      14.608  16.590  10.399  0.83  1.97           C  
ANISOU  270 C270 UNK     0      175    175    400     91      0      0
HETATM  271 C271 UNK     0      13.551   7.248   0.000  0.83  1.66           C  
ANISOU  271 C271 UNK     0      161    161    310     96      0      0
HETATM  272 C272 UNK     0      14.608   6.191   0.000  0.83  1.97           C  
ANISOU  272 C272 UNK     0      175    175    400     91      0      0
HETATM  273 C273 UNK     0       0.000   3.151   3.151  0.83  1.66           C  
ANISOU  273 C273 UNK     0      310    161    161      0      0    -96
HETATM  274 C274 UNK     0       0.000   4.209   4.209  0.83  1.97           C  
ANISOU  274 C274 UNK     0      400    175    175      0      0    -91
HETATM  275 C275 UNK     0       0.000  13.551  13.551  0.83  1.66           C  
ANISOU  275 C275 UNK     0      310    161    161      0      0    -96
HETATM  276 C276 UNK     0       0.000  14.608  14.608  0.83  1.97           C  
ANISOU  276 C276 UNK     0      400    175    175      0      0    -91
HETATM  277 C277 UNK     0      10.399   3.151  13.551  0.83  1.66           C  
ANISOU  277 C277 UNK     0      310    161    161      0      0    -96
HETATM  278 C278 UNK     0      10.399   4.209  14.608  0.83  1.97           C  
ANISOU  278 C278 UNK     0      400    175    175      0      0    -91
HETATM  279 C279 UNK     0      10.399  13.551   3.151  0.83  1.66           C  
ANISOU  279 C279 UNK     0      310    161    161      0      0    -96
HETATM  280 C280 UNK     0      10.399  14.608   4.209  0.83  1.97           C  
ANISOU  280 C280 UNK     0      400    175    175      0      0    -91
HETATM  281 C281 UNK     0       0.000  17.647  17.647  0.83  1.66           C  
ANISOU  281 C281 UNK     0      310    161    161      0      0    -96
HETATM  282 C282 UNK     0       0.000  16.590  16.590  0.83  1.97           C  
ANISOU  282 C282 UNK     0      400    175    175      0      0    -91
HETATM  283 C283 UNK     0       0.000   7.248   7.248  0.83  1.66           C  
ANISOU  283 C283 UNK     0      310    161    161      0      0    -96
HETATM  284 C284 UNK     0       0.000   6.191   6.191  0.83  1.97           C  
ANISOU  284 C284 UNK     0      400    175    175      0      0    -91
HETATM  285 C285 UNK     0      10.399  17.647   7.248  0.83  1.66           C  
ANISOU  285 C285 UNK     0      310    161    161      0      0    -96
HETATM  286 C286 UNK     0      10.399  16.590   6.191  0.83  1.97           C  
ANISOU  286 C286 UNK     0      400    175    175      0      0    -91
HETATM  287 C287 UNK     0      10.399   7.248  17.647  0.83  1.66           C  
ANISOU  287 C287 UNK     0      310    161    161      0      0    -96
HETATM  288 C288 UNK     0      10.399   6.191  16.590  0.83  1.97           C  
ANISOU  288 C288 UNK     0      400    175    175      0      0    -91
HETATM  289 C289 UNK     0       0.000  17.647   3.151  0.83  1.66           C  
ANISOU  289 C289 UNK     0      310    161    161      0      0     96
HETATM  290 C290 UNK     0       0.000  16.590   4.209  0.83  1.97           C  
ANISOU  290 C290 UNK     0      400    175    175      0      0     91
HETATM  291 C291 UNK     0       0.000   7.248  13.551  0.83  1.66           C  
ANISOU  291 C291 UNK     0      310    161    161      0      0     96
HETATM  292 C292 UNK     0       0.000   6.191  14.608  0.83  1.97           C  
ANISOU  292 C292 UNK     0      400    175    175      0      0     91
HETATM  293 C293 UNK     0      10.399  17.647  13.551  0.83  1.66           C  
ANISOU  293 C293 UNK     0      310    161    161      0      0     96
HETATM  294 C294 UNK     0      10.399  16.590  14.608  0.83  1.97           C  
ANISOU  294 C294 UNK     0      400    175    175      0      0     91
HETATM  295 C295 UNK     0      10.399   7.248   3.151  0.83  1.66           C  
ANISOU  295 C295 UNK     0      310    161    161      0      0     96
HETATM  296 C296 UNK     0      10.399   6.191   4.209  0.83  1.97           C  
ANISOU  296 C296 UNK     0      400    175    175      0      0     91
HETATM  297 C297 UNK     0       0.000   3.151  17.647  0.83  1.66           C  
ANISOU  297 C297 UNK     0      310    161    161      0      0     96
HETATM  298 C298 UNK     0       0.000   4.209  16.590  0.83  1.97           C  
ANISOU  298 C298 UNK     0      400    175    175      0      0     91
HETATM  299 C299 UNK     0       0.000  13.551   7.248  0.83  1.66           C  
ANISOU  299 C299 UNK     0      310    161    161      0      0     96
HETATM  300 C300 UNK     0       0.000  14.608   6.191  0.83  1.97           C  
ANISOU  300 C300 UNK     0      400    175    175      0      0     91
HETATM  301 C301 UNK     0      10.399   3.151   7.248  0.83  1.66           C  
ANISOU  301 C301 UNK     0      310    161    161      0      0     96
HETATM  302 C302 UNK     0      10.399   4.209   6.191  0.83  1.97           C  
ANISOU  302 C302 UNK     0      400    175    175      0      0     91
HETATM  303 C303 UNK     0      10.399  13.551  17.647  0.83  1.66           C  
ANISOU  303 C303 UNK     0      310    161    161      0      0     96
HETATM  304 C304 UNK     0      10.399  14.608  16.590  0.83  1.97           C  
ANISOU  304 C304 UNK     0      400    175    175      0      0     91
HETATM  305 C305 UNK     0       3.151   0.000   3.151  0.83  1.66           C  
ANISOU  305 C305 UNK     0      161    310    161      0    -96      0
HETATM  306 C306 UNK     0       4.209   0.000   4.209  0.83  1.97           C  
ANISOU  306 C306 UNK     0      175    400    175      0    -91      0
HETATM  307 C307 UNK     0       3.151  10.399  13.551  0.83  1.66           C  
ANISOU  307 C307 UNK     0      161    310    161      0    -96      0
HETATM  308 C308 UNK     0       4.209  10.399  14.608  0.83  1.97           C  
ANISOU  308 C308 UNK     0      175    400    175      0    -91      0
HETATM  309 C309 UNK     0      13.551   0.000  13.551  0.83  1.66           C  
ANISOU  309 C309 UNK     0      161    310    161      0    -96      0
HETATM  310 C310 UNK     0      14.608   0.000  14.608  0.83  1.97           C  
ANISOU  310 C310 UNK     0      175    400    175      0    -91      0
HETATM  311 C311 UNK     0      13.551  10.399   3.151  0.83  1.66           C  
ANISOU  311 C311 UNK     0      161    310    161      0    -96      0
HETATM  312 C312 UNK     0      14.608  10.399   4.209  0.83  1.97           C  
ANISOU  312 C312 UNK     0      175    400    175      0    -91      0
HETATM  313 C313 UNK     0      17.647   0.000  17.647  0.83  1.66           C  
ANISOU  313 C313 UNK     0      161    310    161      0    -96      0
HETATM  314 C314 UNK     0      16.590   0.000  16.590  0.83  1.97           C  
ANISOU  314 C314 UNK     0      175    400    175      0    -91      0
HETATM  315 C315 UNK     0      17.647  10.399   7.248  0.83  1.66           C  
ANISOU  315 C315 UNK     0      161    310    161      0    -96      0
HETATM  316 C316 UNK     0      16.590  10.399   6.191  0.83  1.97           C  
ANISOU  316 C316 UNK     0      175    400    175      0    -91      0
HETATM  317 C317 UNK     0       7.248   0.000   7.248  0.83  1.66           C  
ANISOU  317 C317 UNK     0      161    310    161      0    -96      0
HETATM  318 C318 UNK     0       6.191   0.000   6.191  0.83  1.97           C  
ANISOU  318 C318 UNK     0      175    400    175      0    -91      0
HETATM  319 C319 UNK     0       7.248  10.399  17.647  0.83  1.66           C  
ANISOU  319 C319 UNK     0      161    310    161      0    -96      0
HETATM  320 C320 UNK     0       6.191  10.399  16.590  0.83  1.97           C  
ANISOU  320 C320 UNK     0      175    400    175      0    -91      0
HETATM  321 C321 UNK     0       3.151   0.000  17.647  0.83  1.66           C  
ANISOU  321 C321 UNK     0      161    310    161      0     96      0
HETATM  322 C322 UNK     0       4.209   0.000  16.590  0.83  1.97           C  
ANISOU  322 C322 UNK     0      175    400    175      0     91      0
HETATM  323 C323 UNK     0       3.151  10.399   7.248  0.83  1.66           C  
ANISOU  323 C323 UNK     0      161    310    161      0     96      0
HETATM  324 C324 UNK     0       4.209  10.399   6.191  0.83  1.97           C  
ANISOU  324 C324 UNK     0      175    400    175      0     91      0
HETATM  325 C325 UNK     0      13.551   0.000   7.248  0.83  1.66           C  
ANISOU  325 C325 UNK     0      161    310    161      0     96      0
HETATM  326 C326 UNK     0      14.608   0.000   6.191  0.83  1.97           C  
ANISOU  326 C326 UNK     0      175    400    175      0     91      0
HETATM  327 C327 UNK     0      13.551  10.399  17.647  0.83  1.66           C  
ANISOU  327 C327 UNK     0      161    310    161      0     96      0
HETATM  328 C328 UNK     0      14.608  10.399  16.590  0.83  1.97           C  
ANISOU  328 C328 UNK     0      175    400    175      0     91      0
HETATM  329 C329 UNK     0      17.647   0.000   3.151  0.83  1.66           C  
ANISOU  329 C329 UNK     0      161    310    161      0     96      0
HETATM  330 C330 UNK     0      16.590   0.000   4.209  0.83  1.97           C  
ANISOU  330 C330 UNK     0      175    400    175      0     91      0
HETATM  331 C331 UNK     0      17.647  10.399  13.551  0.83  1.66           C  
ANISOU  331 C331 UNK     0      161    310    161      0     96      0
HETATM  332 C332 UNK     0      16.590  10.399  14.608  0.83  1.97           C  
ANISOU  332 C332 UNK     0      175    400    175      0     91      0
HETATM  333 C333 UNK     0       7.248   0.000  13.551  0.83  1.66           C  
ANISOU  333 C333 UNK     0      161    310    161      0     96      0
HETATM  334 C334 UNK     0       6.191   0.000  14.608  0.83  1.97           C  
ANISOU  334 C334 UNK     0      175    400    175      0     91      0
HETATM  335 C335 UNK     0       7.248  10.399   3.151  0.83  1.66           C  
ANISOU  335 C335 UNK     0      161    310    161      0     96      0
HETATM  336 C336 UNK     0       6.191  10.399   4.209  0.83  1.97           C  
ANISOU  336 C336 UNK     0      175    400    175      0     91      0
HETATM  337 O337 UNK     0       1.053   1.053   1.053  0.50  0.84           O  
ANISOU  337 O337 UNK     0      106    106    106      0      0      0
HETATM  338 O338 UNK     0       1.053  11.452  11.452  0.50  0.84           O  
ANISOU  338 O338 UNK     0      106    106    106      0      0      0
HETATM  339 O339 UNK     0      11.452   1.053  11.452  0.50  0.84           O  
ANISOU  339 O339 UNK     0      106    106    106      0      0      0
HETATM  340 O340 UNK     0      11.452  11.452   1.053  0.50  0.84           O  
ANISOU  340 O340 UNK     0      106    106    106      0      0      0
HETATM  341 O341 UNK     0      19.746  19.746   1.053  0.50  0.84           O  
ANISOU  341 O341 UNK     0      106    106    106      0      0      0
HETATM  342 O342 UNK     0      19.746   9.347  11.452  0.50  0.84           O  
ANISOU  342 O342 UNK     0      106    106    106      0      0      0
HETATM  343 O343 UNK     0       9.347  19.746  11.452  0.50  0.84           O  
ANISOU  343 O343 UNK     0      106    106    106      0      0      0
HETATM  344 O344 UNK     0       9.347   9.347   1.053  0.50  0.84           O  
ANISOU  344 O344 UNK     0      106    106    106      0      0      0
HETATM  345 O345 UNK     0      19.746   1.053  19.746  0.50  0.84           O  
ANISOU  345 O345 UNK     0      106    106    106      0      0      0
HETATM  346 O346 UNK     0      19.746  11.452   9.347  0.50  0.84           O  
ANISOU  346 O346 UNK     0      106    106    106      0      0      0
HETATM  347 O347 UNK     0       9.347   1.053   9.347  0.50  0.84           O  
ANISOU  347 O347 UNK     0      106    106    106      0      0      0
HETATM  348 O348 UNK     0       9.347  11.452  19.746  0.50  0.84           O  
ANISOU  348 O348 UNK     0      106    106    106      0      0      0
HETATM  349 O349 UNK     0       1.053  19.746  19.746  0.50  0.84           O  
ANISOU  349 O349 UNK     0      106    106    106      0      0      0
HETATM  350 O350 UNK     0       1.053   9.347   9.347  0.50  0.84           O  
ANISOU  350 O350 UNK     0      106    106    106      0      0      0
HETATM  351 O351 UNK     0      11.452  19.746   9.347  0.50  0.84           O  
ANISOU  351 O351 UNK     0      106    106    106      0      0      0
HETATM  352 O352 UNK     0      11.452   9.347  19.746  0.50  0.84           O  
ANISOU  352 O352 UNK     0      106    106    106      0      0      0
HETATM  353 O353 UNK     0       1.053   1.053  19.746  0.50  0.84           O  
ANISOU  353 O353 UNK     0      106    106    106      0      0      0
HETATM  354 O354 UNK     0       1.053  11.452   9.347  0.50  0.84           O  
ANISOU  354 O354 UNK     0      106    106    106      0      0      0
HETATM  355 O355 UNK     0      11.452   1.053   9.347  0.50  0.84           O  
ANISOU  355 O355 UNK     0      106    106    106      0      0      0
HETATM  356 O356 UNK     0      11.452  11.452  19.746  0.50  0.84           O  
ANISOU  356 O356 UNK     0      106    106    106      0      0      0
HETATM  357 O357 UNK     0      19.746  19.746  19.746  0.50  0.84           O  
ANISOU  357 O357 UNK     0      106    106    106      0      0      0
HETATM  358 O358 UNK     0      19.746   9.347   9.347  0.50  0.84           O  
ANISOU  358 O358 UNK     0      106    106    106      0      0      0
HETATM  359 O359 UNK     0       9.347  19.746   9.347  0.50  0.84           O  
ANISOU  359 O359 UNK     0      106    106    106      0      0      0
HETATM  360 O360 UNK     0       9.347   9.347  19.746  0.50  0.84           O  
ANISOU  360 O360 UNK     0      106    106    106      0      0      0
HETATM  361 O361 UNK     0       1.053  19.746   1.053  0.50  0.84           O  
ANISOU  361 O361 UNK     0      106    106    106      0      0      0
HETATM  362 O362 UNK     0       1.053   9.347  11.452  0.50  0.84           O  
ANISOU  362 O362 UNK     0      106    106    106      0      0      0
HETATM  363 O363 UNK     0      11.452  19.746  11.452  0.50  0.84           O  
ANISOU  363 O363 UNK     0      106    106    106      0      0      0
HETATM  364 O364 UNK     0      11.452   9.347   1.053  0.50  0.84           O  
ANISOU  364 O364 UNK     0      106    106    106      0      0      0
HETATM  365 O365 UNK     0      19.746   1.053   1.053  0.50  0.84           O  
ANISOU  365 O365 UNK     0      106    106    106      0      0      0
HETATM  366 O366 UNK     0      19.746  11.452  11.452  0.50  0.84           O  
ANISOU  366 O366 UNK     0      106    106    106      0      0      0
HETATM  367 O367 UNK     0       9.347   1.053  11.452  0.50  0.84           O  
ANISOU  367 O367 UNK     0      106    106    106      0      0      0
HETATM  368 O368 UNK     0       9.347  11.452   1.053  0.50  0.84           O  
ANISOU  368 O368 UNK     0      106    106    106      0      0      0
HETATM  369 H369 UNK     0       5.504   1.828   0.668  1.00  0.00           H  
HETATM  370 H370 UNK     0       7.163   2.491   0.364  1.00  0.00           H  
HETATM  371 H371 UNK     0       5.504  12.228  11.067  1.00  0.00           H  
HETATM  372 H372 UNK     0       7.163  12.891  10.763  1.00  0.00           H  
HETATM  373 H373 UNK     0      15.903   1.828  11.067  1.00  0.00           H  
HETATM  374 H374 UNK     0      17.563   2.491  10.763  1.00  0.00           H  
HETATM  375 H375 UNK     0      15.903  12.228   0.668  1.00  0.00           H  
HETATM  376 H376 UNK     0      17.563  12.891   0.364  1.00  0.00           H  
HETATM  377 H377 UNK     0      14.935  18.042   0.000  1.00  0.00           H  
HETATM  378 H378 UNK     0      14.935   7.642  10.399  1.00  0.00           H  
HETATM  379 H379 UNK     0       4.535  18.042  10.399  1.00  0.00           H  
HETATM  380 H380 UNK     0       4.535   7.642   0.000  1.00  0.00           H  
HETATM  381 H381 UNK     0      14.935   2.757   0.000  1.00  0.00           H  
HETATM  382 H382 UNK     0      14.935  13.156  10.399  1.00  0.00           H  
HETATM  383 H383 UNK     0       4.535   2.757  10.399  1.00  0.00           H  
HETATM  384 H384 UNK     0       4.535  13.156   0.000  1.00  0.00           H  
HETATM  385 H385 UNK     0       7.000  18.373   0.668  1.00  0.00           H  
HETATM  386 H386 UNK     0       5.341  19.035   0.364  1.00  0.00           H  
HETATM  387 H387 UNK     0       7.000   7.973  11.067  1.00  0.00           H  
HETATM  388 H388 UNK     0       5.341   8.636  10.763  1.00  0.00           H  
HETATM  389 H389 UNK     0      17.400  18.373  11.067  1.00  0.00           H  
HETATM  390 H390 UNK     0      15.740  19.035  10.763  1.00  0.00           H  
HETATM  391 H391 UNK     0      17.400   7.973   0.668  1.00  0.00           H  
HETATM  392 H392 UNK     0      15.740   8.636   0.364  1.00  0.00           H  
HETATM  393 H393 UNK     0       0.668   5.504   1.828  1.00  0.00           H  
HETATM  394 H394 UNK     0       0.364   7.163   2.491  1.00  0.00           H  
HETATM  395 H395 UNK     0       0.668  15.903  12.228  1.00  0.00           H  
HETATM  396 H396 UNK     0       0.364  17.563  12.891  1.00  0.00           H  
HETATM  397 H397 UNK     0      11.067   5.504  12.228  1.00  0.00           H  
HETATM  398 H398 UNK     0      10.763   7.163  12.891  1.00  0.00           H  
HETATM  399 H399 UNK     0      11.067  15.903   1.828  1.00  0.00           H  
HETATM  400 H400 UNK     0      10.763  17.563   2.491  1.00  0.00           H  
HETATM  401 H401 UNK     0       0.000  14.935  18.042  1.00  0.00           H  
HETATM  402 H402 UNK     0       0.000   4.535   7.642  1.00  0.00           H  
HETATM  403 H403 UNK     0      10.399  14.935   7.642  1.00  0.00           H  
HETATM  404 H404 UNK     0      10.399   4.535  18.042  1.00  0.00           H  
HETATM  405 H405 UNK     0       0.000  14.935   2.757  1.00  0.00           H  
HETATM  406 H406 UNK     0       0.000   4.535  13.156  1.00  0.00           H  
HETATM  407 H407 UNK     0      10.399  14.935  13.156  1.00  0.00           H  
HETATM  408 H408 UNK     0      10.399   4.535   2.757  1.00  0.00           H  
HETATM  409 H409 UNK     0       0.668   7.000  18.373  1.00  0.00           H  
HETATM  410 H410 UNK     0       0.364   5.341  19.035  1.00  0.00           H  
HETATM  411 H411 UNK     0       0.668  17.400   7.973  1.00  0.00           H  
HETATM  412 H412 UNK     0       0.364  15.740   8.636  1.00  0.00           H  
HETATM  413 H413 UNK     0      11.067   7.000   7.973  1.00  0.00           H  
HETATM  414 H414 UNK     0      10.763   5.341   8.636  1.00  0.00           H  
HETATM  415 H415 UNK     0      11.067  17.400  18.373  1.00  0.00           H  
HETATM  416 H416 UNK     0      10.763  15.740  19.035  1.00  0.00           H  
HETATM  417 H417 UNK     0       1.756   0.308   5.323  1.00  0.00           H  
HETATM  418 H418 UNK     0       2.412   0.712   6.964  1.00  0.00           H  
HETATM  419 H419 UNK     0       1.756  10.707  15.723  1.00  0.00           H  
HETATM  420 H420 UNK     0       2.412  11.112  17.364  1.00  0.00           H  
HETATM  421 H421 UNK     0      12.156   0.308  15.723  1.00  0.00           H  
HETATM  422 H422 UNK     0      12.811   0.712  17.364  1.00  0.00           H  
HETATM  423 H423 UNK     0      12.156  10.707   5.323  1.00  0.00           H  
HETATM  424 H424 UNK     0      12.811  11.112   6.964  1.00  0.00           H  
HETATM  425 H425 UNK     0      18.042   0.000  14.935  1.00  0.00           H  
HETATM  426 H426 UNK     0      18.042  10.399   4.535  1.00  0.00           H  
HETATM  427 H427 UNK     0       7.642   0.000   4.535  1.00  0.00           H  
HETATM  428 H428 UNK     0       7.642  10.399  14.935  1.00  0.00           H  
HETATM  429 H429 UNK     0       2.757   0.000  14.935  1.00  0.00           H  
HETATM  430 H430 UNK     0       2.757  10.399   4.535  1.00  0.00           H  
HETATM  431 H431 UNK     0      13.156   0.000   4.535  1.00  0.00           H  
HETATM  432 H432 UNK     0      13.156  10.399  14.935  1.00  0.00           H  
HETATM  433 H433 UNK     0      18.585  -1.020   6.469  1.00  0.00           H  
HETATM  434 H434 UNK     0      18.387   0.712   6.964  1.00  0.00           H  
HETATM  435 H435 UNK     0      18.585   9.379  16.868  1.00  0.00           H  
HETATM  436 H436 UNK     0      18.387  11.112  17.364  1.00  0.00           H  
HETATM  437 H437 UNK     0       8.186  -1.020  16.868  1.00  0.00           H  
HETATM  438 H438 UNK     0       7.988   0.712  17.364  1.00  0.00           H  
HETATM  439 H439 UNK     0       8.186   9.379   6.469  1.00  0.00           H  
HETATM  440 H440 UNK     0       7.988  11.112   6.964  1.00  0.00           H  
HETATM  441 H441 UNK     0       2.757   5.864   0.000  1.00  0.00           H  
HETATM  442 H442 UNK     0       2.757  16.264  10.399  1.00  0.00           H  
HETATM  443 H443 UNK     0      13.156   5.864  10.399  1.00  0.00           H  
HETATM  444 H444 UNK     0      13.156  16.264   0.000  1.00  0.00           H  
HETATM  445 H445 UNK     0      18.042  14.935   0.000  1.00  0.00           H  
HETATM  446 H446 UNK     0      18.042   4.535  10.399  1.00  0.00           H  
HETATM  447 H447 UNK     0       7.642  14.935  10.399  1.00  0.00           H  
HETATM  448 H448 UNK     0       7.642   4.535   0.000  1.00  0.00           H  
HETATM  449 H449 UNK     0       2.757  14.935   0.000  1.00  0.00           H  
HETATM  450 H450 UNK     0       2.757   4.535  10.399  1.00  0.00           H  
HETATM  451 H451 UNK     0      13.156  14.935  10.399  1.00  0.00           H  
HETATM  452 H452 UNK     0      13.156   4.535   0.000  1.00  0.00           H  
HETATM  453 H453 UNK     0      18.042   5.864   0.000  1.00  0.00           H  
HETATM  454 H454 UNK     0      18.042  16.264  10.399  1.00  0.00           H  
HETATM  455 H455 UNK     0       7.642   5.864  10.399  1.00  0.00           H  
HETATM  456 H456 UNK     0       7.642  16.264   0.000  1.00  0.00           H  
HETATM  457 H457 UNK     0       5.864   0.000  18.042  1.00  0.00           H  
HETATM  458 H458 UNK     0       5.864  10.399   7.642  1.00  0.00           H  
HETATM  459 H459 UNK     0      16.264   0.000   7.642  1.00  0.00           H  
HETATM  460 H460 UNK     0      16.264  10.399  18.042  1.00  0.00           H  
HETATM  461 H461 UNK     0      14.935   0.000   2.757  1.00  0.00           H  
HETATM  462 H462 UNK     0      14.935  10.399  13.156  1.00  0.00           H  
HETATM  463 H463 UNK     0       4.535   0.000  13.156  1.00  0.00           H  
HETATM  464 H464 UNK     0       4.535  10.399   2.757  1.00  0.00           H  
HETATM  465 H465 UNK     0      14.935   0.000  18.042  1.00  0.00           H  
HETATM  466 H466 UNK     0      14.935  10.399   7.642  1.00  0.00           H  
HETATM  467 H467 UNK     0       4.535   0.000   7.642  1.00  0.00           H  
HETATM  468 H468 UNK     0       4.535  10.399  18.042  1.00  0.00           H  
HETATM  469 H469 UNK     0       5.864   0.000   2.757  1.00  0.00           H  
HETATM  470 H470 UNK     0       5.864  10.399  13.156  1.00  0.00           H  
HETATM  471 H471 UNK     0      16.264   0.000  13.156  1.00  0.00           H  
HETATM  472 H472 UNK     0      16.264  10.399   2.757  1.00  0.00           H  
HETATM  473 H473 UNK     0       0.000   2.757  14.935  1.00  0.00           H  
HETATM  474 H474 UNK     0       0.000  13.156   4.535  1.00  0.00           H  
HETATM  475 H475 UNK     0      10.399   2.757   4.535  1.00  0.00           H  
HETATM  476 H476 UNK     0      10.399  13.156  14.935  1.00  0.00           H  
HETATM  477 H477 UNK     0       0.000  18.042   5.864  1.00  0.00           H  
HETATM  478 H478 UNK     0       0.000   7.642  16.264  1.00  0.00           H  
HETATM  479 H479 UNK     0      10.399  18.042  16.264  1.00  0.00           H  
HETATM  480 H480 UNK     0      10.399   7.642   5.864  1.00  0.00           H  
HETATM  481 H481 UNK     0       0.000   2.757   5.864  1.00  0.00           H  
HETATM  482 H482 UNK     0       0.000  13.156  16.264  1.00  0.00           H  
HETATM  483 H483 UNK     0      10.399   2.757  16.264  1.00  0.00           H  
HETATM  484 H484 UNK     0      10.399  13.156   5.864  1.00  0.00           H  
HETATM  485 H485 UNK     0       0.000  18.042  14.935  1.00  0.00           H  
HETATM  486 H486 UNK     0       0.000   7.642   4.535  1.00  0.00           H  
HETATM  487 H487 UNK     0      10.399  18.042   4.535  1.00  0.00           H  
HETATM  488 H488 UNK     0      10.399   7.642  14.935  1.00  0.00           H  
HETATM  489 H489 UNK     0      12.217   8.543  19.746  1.00  0.00           H  
HETATM  490 H490 UNK     0       8.598  12.271  19.746  1.00  0.00           H  
HETATM  491 H491 UNK     0      19.746   8.629  12.299  1.00  0.00           H  
HETATM  492 H492 UNK     0      19.937  12.262   8.612  1.00  0.00           H  
HETATM  493 H493 UNK     0       8.555   8.569   1.053  1.00  0.00           H  
HETATM  494 H494 UNK     0      12.246  12.228   1.053  1.00  0.00           H  
HETATM  495 H495 UNK     0       1.053   8.615   8.512  1.00  0.00           H  
HETATM  496 H496 UNK     0       1.053  12.205  12.268  1.00  0.00           H  
HETATM  497 H497 UNK     0       8.556  19.747  12.231  1.00  0.00           H  
HETATM  498 H498 UNK     0      12.267  19.746   8.593  1.00  0.00           H  
HETATM  499 H499 UNK     0      12.264   1.053  12.209  1.00  0.00           H  
HETATM  500 H500 UNK     0       8.540   1.053   8.584  1.00  0.00           H  
HETATM  501 H501 UNK     0       1.436  19.131   1.661  1.00  0.00           H  
HETATM  502 H502 UNK     0      19.296   1.559   1.690  1.00  0.00           H  
HETATM  503 H503 UNK     0       1.804   1.598  19.411  1.00  0.00           H  
HETATM  504 H504 UNK     0      19.289  19.162  19.218  1.00  0.00           H 
ATOM    505  C1  LIG L   1       7.021   5.589  13.833  1.00  0.00
ATOM    506  C2  LIG L   1       7.451   4.234  14.147  1.00  0.00
ATOM    507  H1  LIG L   1       6.488   5.609  12.865  1.00  0.00
ATOM    508  C3  LIG L   1       6.169   6.069  14.969  1.00  0.00
ATOM    509  O1  LIG L   1       4.886   5.833  14.728  1.00  0.00
ATOM    510  C4  LIG L   1       3.936   6.260  15.708  1.00  0.00
ATOM    511  C5  LIG L   1       2.534   5.877  15.212  1.00  0.00
ATOM    512  C6  LIG L   1       4.189   5.535  17.035  1.00  0.00
ATOM    513  C7  LIG L   1       3.992   7.785  15.854  1.00  0.00
ATOM    514  N   LIG L   1       7.809   3.143  14.405  1.00  0.00
ATOM    515  O2  LIG L   1       6.659   6.611  15.934  1.00  0.00
ATOM    516  H2  LIG L   1       7.924   6.235  13.788  1.00  0.00
ATOM    517  H3  LIG L   1       5.038   5.997  17.579  1.00  0.00
ATOM    518  H4  LIG L   1       4.424   4.465  16.853  1.00  0.00
ATOM    519  H5  LIG L   1       3.293   5.598  17.686  1.00  0.00
ATOM    520  H6  LIG L   1       2.441   4.778  15.087  1.00  0.00
ATOM    521  H7  LIG L   1       2.301   6.373  14.249  1.00  0.00
ATOM    522  H8  LIG L   1       1.777   6.202  15.959  1.00  0.00
ATOM    523  H9  LIG L   1       4.092   8.266  14.858  1.00  0.00
ATOM    524  H10 LIG L   1       4.855   8.085  16.483  1.00  0.00
ATOM    525  H11 LIG L   1       3.069   8.160  16.342  1.00  0.00
CONECT    1   25  201  337
CONECT    2   28   56  179  203
CONECT    2  338  350  354  362
CONECT    3   31  181  205  339
CONECT    3  355
CONECT    4   34   62  207  340
CONECT    4  364
CONECT    5   45  185  365
CONECT    6   39   47  187  195
CONECT    6  342  346  358  366
CONECT    7   49  189  197  347
CONECT    7  367
CONECT    8   43   51  191  344
CONECT    8  368
CONECT    9   65  145  337
CONECT   10   68   96  147  338
CONECT   10  354
CONECT   11   71   99  149  173
CONECT   11  339  347  355  367
CONECT   12   74  151  175  340
CONECT   12  368
CONECT   13   85  161  361
CONECT   14   79   87  163  350
CONECT   14  362
CONECT   15   81   89  157  165
CONECT   15  343  351  359  363
CONECT   16   91  159  167  344
CONECT   16  364
CONECT   17  105  225  337
CONECT   18  108  219  227  338
CONECT   18  362
CONECT   19  111  139  229  339
CONECT   19  367
CONECT   20  114  142  223  231
CONECT   20  340  344  364  368
CONECT   21  125  209  353
CONECT   22  127  211  235  350
CONECT   22  354
CONECT   23  121  129  213  347
CONECT   23  355
CONECT   24  123  131  215  239
CONECT   24  348  352  356  360
CONECT   25    1  241
CONECT   26   27  160  242
CONECT   26  160
CONECT   27   26  369  370
CONECT   28    2  243
CONECT   29   30  158  244
CONECT   29  158
CONECT   30   29  371  372
CONECT   31    3  245
CONECT   32   33  156  246
CONECT   32  156
CONECT   33   32  373  374
CONECT   34    4  247
CONECT   35   36  154  248
CONECT   35  154
CONECT   36   35  375  376
CONECT   37  249
CONECT   38  152  250  377
CONECT   38  250
CONECT   39    6  251
CONECT   40  150  252  378
CONECT   40  252
CONECT   41  253
CONECT   42  148  254  379
CONECT   42  254
CONECT   43    8  255
CONECT   44  146  256  380
CONECT   44  256
CONECT   45    5  257
CONECT   46  168  258  381
CONECT   46  168
CONECT   47    6  259
CONECT   48  166  260  382
CONECT   48  166
CONECT   49    7  261
CONECT   50  164  262  383
CONECT   50  164
CONECT   51    8  263
CONECT   52  162  264  384
CONECT   52  162
CONECT   53  265
CONECT   54   55  176  266
CONECT   54  266
CONECT   55   54  385  386
CONECT   56    2  267
CONECT   57   58  174  268
CONECT   57  268
CONECT   58   57  387  388
CONECT   59  269
CONECT   60   61  172  270
CONECT   60  270
CONECT   61   60  389  390
CONECT   62    4  271
CONECT   63   64  170  272
CONECT   63  272
CONECT   64   63  391  392
CONECT   65    9  273
CONECT   66   67  236  274
CONECT   66  236
CONECT   67   66  393  394
CONECT   68   10  275
CONECT   68  275
CONECT   69   70  234  276
CONECT   69  276
CONECT   70   69  395  396
CONECT   71   11  277
CONECT   71  277
CONECT   72   73  240  278
CONECT   72  278
CONECT   73   72  397  398
CONECT   74   12  279
CONECT   75   76  238  280
CONECT   75  238
CONECT   76   75  399  400
CONECT   77  281
CONECT   77  281
CONECT   78  228  282  401
CONECT   78  228
CONECT   79   14  283
CONECT   80  226  284  402
CONECT   80  284
CONECT   81   15  285
CONECT   82  232  286  403
CONECT   82  286
CONECT   83  287
CONECT   83  287
CONECT   84  230  288  404
CONECT   84  230
CONECT   85   13  289
CONECT   85  289
CONECT   86  212  290  405
CONECT   86  212
CONECT   87   14  291
CONECT   88  210  292  406
CONECT   88  210
CONECT   89   15  293
CONECT   90  216  294  407
CONECT   90  294
CONECT   91   16  295
CONECT   91  295
CONECT   92  214  296  408
CONECT   92  214
CONECT   93  297
CONECT   94   95  220  298
CONECT   94  298
CONECT   95   94  409  410
CONECT   96   10  299
CONECT   96  299
CONECT   97   98  218  300
CONECT   97  300
CONECT   98   97  411  412
CONECT   99   11  301
CONECT   99  301
CONECT  100  101  224  302
CONECT  100  302
CONECT  101  100  413  414
CONECT  102  303
CONECT  103  104  222  304
CONECT  103  222
CONECT  104  103  415  416
CONECT  105   17  305
CONECT  106  107  198  306
CONECT  106  198
CONECT  107  106  417  418
CONECT  108   18  307
CONECT  109  110  200  308
CONECT  109  308
CONECT  110  109  419  420
CONECT  111   19  309
CONECT  112  113  194  310
CONECT  112  310
CONECT  113  112  421  422
CONECT  114   20  311
CONECT  115  116  196  312
CONECT  115  312
CONECT  116  115  423  424
CONECT  117  313
CONECT  118  206  314  425
CONECT  118  206
CONECT  119  315
CONECT  120  208  316  426
CONECT  120  208
CONECT  121   23  317
CONECT  122  202  318  427
CONECT  122  318
CONECT  123   24  319
CONECT  124  204  320  428
CONECT  124  204
CONECT  125   21  321
CONECT  126  190  322  429
CONECT  126  190
CONECT  127   22  323
CONECT  128  192  324  430
CONECT  128  192
CONECT  129   23  325
CONECT  130  186  326  431
CONECT  130  326
CONECT  131   24  327
CONECT  132  188  328  432
CONECT  132  188
CONECT  133  329
CONECT  134  135  182  330
CONECT  134  182
CONECT  135  134  433  434
CONECT  136  331
CONECT  137  138  184  332
CONECT  137  332
CONECT  138  137  435  436
CONECT  139   19  333
CONECT  140  141  178  334
CONECT  140  334
CONECT  141  140  437  438
CONECT  142   20  335
CONECT  143  144  180  336
CONECT  143  336
CONECT  144  143  439  440
CONECT  145    9  241
CONECT  145  241
CONECT  146   44  242  441
CONECT  146  242
CONECT  147   10  243
CONECT  147  243
CONECT  148   42  244  442
CONECT  148  244
CONECT  149   11  245
CONECT  149  245
CONECT  150   40  246  443
CONECT  150  246
CONECT  151   12  247
CONECT  151  247
CONECT  152   38  248  444
CONECT  152  248
CONECT  153  249
CONECT  153  249
CONECT  154   35  250  445
CONECT  154   35
CONECT  155  251
CONECT  155  251
CONECT  156   32  252  446
CONECT  156   32
CONECT  157   15  253
CONECT  157  253
CONECT  158   29  254  447
CONECT  158   29
CONECT  159   16  255
CONECT  159  255
CONECT  160   26  256  448
CONECT  160   26
CONECT  161   13  265
CONECT  161  265
CONECT  162   52  266  449
CONECT  162   52
CONECT  163   14  267
CONECT  163  267
CONECT  164   50  268  450
CONECT  164   50
CONECT  165   15  269
CONECT  165  269
CONECT  166   48  270  451
CONECT  166   48
CONECT  167   16  271
CONECT  167  271
CONECT  168   46  272  452
CONECT  168   46
CONECT  169  257
CONECT  169  257
CONECT  170   63  258  453
CONECT  170  258
CONECT  171  259
CONECT  171  259
CONECT  172   60  260  454
CONECT  172  260
CONECT  173   11  261
CONECT  173  261
CONECT  174   57  262  455
CONECT  174  262
CONECT  175   12  263
CONECT  175  263
CONECT  176   54  264  456
CONECT  176  264
CONECT  177  321
CONECT  177  321
CONECT  178  140  322  457
CONECT  178  322
CONECT  179    2  323
CONECT  179  323
CONECT  180  143  324  458
CONECT  180  324
CONECT  181    3  325
CONECT  181  325
CONECT  182  134  326  459
CONECT  182  134
CONECT  183  327
CONECT  183  327
CONECT  184  137  328  460
CONECT  184  328
CONECT  185    5  329
CONECT  185  329
CONECT  186  130  330  461
CONECT  186  330
CONECT  187    6  331
CONECT  187  331
CONECT  188  132  332  462
CONECT  188  132
CONECT  189    7  333
CONECT  189  333
CONECT  190  126  334  463
CONECT  190  126
CONECT  191    8  335
CONECT  191  335
CONECT  192  128  336  464
CONECT  192  128
CONECT  193  313
CONECT  193  313
CONECT  194  112  314  465
CONECT  194  314
CONECT  195    6  315
CONECT  195  315
CONECT  196  115  316  466
CONECT  196  316
CONECT  197    7  317
CONECT  197  317
CONECT  198  106  318  467
CONECT  198  106
CONECT  199  319
CONECT  199  319
CONECT  200  109  320  468
CONECT  200  320
CONECT  201    1  305
CONECT  201  305
CONECT  202  122  306  469
CONECT  202  306
CONECT  203    2  307
CONECT  203  307
CONECT  204  124  308  470
CONECT  204  124
CONECT  205    3  309
CONECT  205  309
CONECT  206  118  310  471
CONECT  206  118
CONECT  207    4  311
CONECT  207  311
CONECT  208  120  312  472
CONECT  208  120
CONECT  209   21  297
CONECT  209  297
CONECT  210   88  298  473
CONECT  210   88
CONECT  211   22  299
CONECT  212   86  300  474
CONECT  212   86
CONECT  213   23  301
CONECT  214   92  302  475
CONECT  214   92
CONECT  215   24  303
CONECT  215  303
CONECT  216   90  304  476
CONECT  216  304
CONECT  217  289
CONECT  218   97  290  477
CONECT  218  290
CONECT  219   18  291
CONECT  219  291
CONECT  220   94  292  478
CONECT  220  292
CONECT  221  293
CONECT  221  293
CONECT  222  103  294  479
CONECT  222  103
CONECT  223   20  295
CONECT  224  100  296  480
CONECT  224  296
CONECT  225   17  273
CONECT  225  273
CONECT  226   80  274  481
CONECT  226  274
CONECT  227   18  275
CONECT  228   78  276  482
CONECT  228   78
CONECT  229   19  277
CONECT  230   84  278  483
CONECT  230   84
CONECT  231   20  279
CONECT  231  279
CONECT  232   82  280  484
CONECT  232  280
CONECT  233  281
CONECT  234   69  282  485
CONECT  234  282
CONECT  235   22  283
CONECT  235  283
CONECT  236   66  284  486
CONECT  236   66
CONECT  237  285
CONECT  237  285
CONECT  238   75  286  487
CONECT  238   75
CONECT  239   24  287
CONECT  240   72  288  488
CONECT  240  288
CONECT  241   25  145  242
CONECT  241  145
CONECT  242   26  146  241
CONECT  242  146
CONECT  243   28  147  244
CONECT  243  147
CONECT  244   29  148  243
CONECT  244  148
CONECT  245   31  149  246
CONECT  245  149
CONECT  246   32  150  245
CONECT  246  150
CONECT  247   34  151  248
CONECT  247  151
CONECT  248   35  152  247
CONECT  248  152
CONECT  249   37  153  250
CONECT  249  153
CONECT  250   38  154  249
CONECT  250   38
CONECT  251   39  155  252
CONECT  251  155
CONECT  252   40  156  251
CONECT  252   40
CONECT  253   41  157  254
CONECT  253  157
CONECT  254   42  158  253
CONECT  254   42
CONECT  255   43  159  256
CONECT  255  159
CONECT  256   44  160  255
CONECT  256   44
CONECT  257   45  169  258
CONECT  257  169
CONECT  258   46  170  257
CONECT  258  170
CONECT  259   47  171  260
CONECT  259  171
CONECT  260   48  172  259
CONECT  260  172
CONECT  261   49  173  262
CONECT  261  173
CONECT  262   50  174  261
CONECT  262  174
CONECT  263   51  175  264
CONECT  263  175
CONECT  264   52  176  263
CONECT  264  176
CONECT  265   53  161  266
CONECT  265  161
CONECT  266   54  162  265
CONECT  266   54
CONECT  267   56  163  268
CONECT  267  163
CONECT  268   57  164  267
CONECT  268   57
CONECT  269   59  165  270
CONECT  269  165
CONECT  270   60  166  269
CONECT  270   60
CONECT  271   62  167  272
CONECT  271  167
CONECT  272   63  168  271
CONECT  272   63
CONECT  273   65  225  274
CONECT  273  225
CONECT  274   66  226  273
CONECT  274  226
CONECT  275   68  227  276
CONECT  275   68
CONECT  276   69  228  275
CONECT  276   69
CONECT  277   71  229  278
CONECT  277   71
CONECT  278   72  230  277
CONECT  278   72
CONECT  279   74  231  280
CONECT  279  231
CONECT  280   75  232  279
CONECT  280  232
CONECT  281   77  233  282
CONECT  281   77
CONECT  282   78  234  281
CONECT  282  234
CONECT  283   79  235  284
CONECT  283  235
CONECT  284   80  236  283
CONECT  284   80
CONECT  285   81  237  286
CONECT  285  237
CONECT  286   82  238  285
CONECT  286   82
CONECT  287   83  239  288
CONECT  287   83
CONECT  288   84  240  287
CONECT  288  240
CONECT  289   85  217  290
CONECT  289   85
CONECT  290   86  218  289
CONECT  290  218
CONECT  291   87  219  292
CONECT  291  219
CONECT  292   88  220  291
CONECT  292  220
CONECT  293   89  221  294
CONECT  293  221
CONECT  294   90  222  293
CONECT  294   90
CONECT  295   91  223  296
CONECT  295   91
CONECT  296   92  224  295
CONECT  296  224
CONECT  297   93  209  298
CONECT  297  209
CONECT  298   94  210  297
CONECT  298   94
CONECT  299   96  211  300
CONECT  299   96
CONECT  300   97  212  299
CONECT  300   97
CONECT  301   99  213  302
CONECT  301   99
CONECT  302  100  214  301
CONECT  302  100
CONECT  303  102  215  304
CONECT  303  215
CONECT  304  103  216  303
CONECT  304  216
CONECT  305  105  201  306
CONECT  305  201
CONECT  306  106  202  305
CONECT  306  202
CONECT  307  108  203  308
CONECT  307  203
CONECT  308  109  204  307
CONECT  308  109
CONECT  309  111  205  310
CONECT  309  205
CONECT  310  112  206  309
CONECT  310  112
CONECT  311  114  207  312
CONECT  311  207
CONECT  312  115  208  311
CONECT  312  115
CONECT  313  117  193  314
CONECT  313  193
CONECT  314  118  194  313
CONECT  314  194
CONECT  315  119  195  316
CONECT  315  195
CONECT  316  120  196  315
CONECT  316  196
CONECT  317  121  197  318
CONECT  317  197
CONECT  318  122  198  317
CONECT  318  122
CONECT  319  123  199  320
CONECT  319  199
CONECT  320  124  200  319
CONECT  320  200
CONECT  321  125  177  322
CONECT  321  177
CONECT  322  126  178  321
CONECT  322  178
CONECT  323  127  179  324
CONECT  323  179
CONECT  324  128  180  323
CONECT  324  180
CONECT  325  129  181  326
CONECT  325  181
CONECT  326  130  182  325
CONECT  326  130
CONECT  327  131  183  328
CONECT  327  183
CONECT  328  132  184  327
CONECT  328  184
CONECT  329  133  185  330
CONECT  329  185
CONECT  330  134  186  329
CONECT  330  186
CONECT  331  136  187  332
CONECT  331  187
CONECT  332  137  188  331
CONECT  332  137
CONECT  333  139  189  334
CONECT  333  189
CONECT  334  140  190  333
CONECT  334  140
CONECT  335  142  191  336
CONECT  335  191
CONECT  336  143  192  335
CONECT  336  143
CONECT  337    1    9   17
CONECT  338    2   10   18  496
CONECT  339    3   11   19  499
CONECT  340    4   12   20  494
CONECT  342    6  491
CONECT  343   15  497
CONECT  344    8   16   20  493
CONECT  346    6  492
CONECT  347    7   11   23  500
CONECT  348   24  490
CONECT  350    2   14   22  495
CONECT  351   15  498
CONECT  352   24  489
CONECT  353   21  503
CONECT  354    2   10   22
CONECT  355    3   11   23
CONECT  356   24
CONECT  357  504
CONECT  358    6
CONECT  359   15
CONECT  360   24
CONECT  361   13  501
CONECT  362    2   14   18
CONECT  363   15
CONECT  364    4   16   20
CONECT  365    5  502
CONECT  366    6
CONECT  367    7   11   19
CONECT  368    8   12   20
CONECT  369   27
CONECT  370   27
CONECT  371   30
CONECT  372   30
CONECT  373   33
CONECT  374   33
CONECT  375   36
CONECT  376   36
CONECT  377   38
CONECT  378   40
CONECT  379   42
CONECT  380   44
CONECT  381   46
CONECT  382   48
CONECT  383   50
CONECT  384   52
CONECT  385   55
CONECT  386   55
CONECT  387   58
CONECT  388   58
CONECT  389   61
CONECT  390   61
CONECT  391   64
CONECT  392   64
CONECT  393   67
CONECT  394   67
CONECT  395   70
CONECT  396   70
CONECT  397   73
CONECT  398   73
CONECT  399   76
CONECT  400   76
CONECT  401   78
CONECT  402   80
CONECT  403   82
CONECT  404   84
CONECT  405   86
CONECT  406   88
CONECT  407   90
CONECT  408   92
CONECT  409   95
CONECT  410   95
CONECT  411   98
CONECT  412   98
CONECT  413  101
CONECT  414  101
CONECT  415  104
CONECT  416  104
CONECT  417  107
CONECT  418  107
CONECT  419  110
CONECT  420  110
CONECT  421  113
CONECT  422  113
CONECT  423  116
CONECT  424  116
CONECT  425  118
CONECT  426  120
CONECT  427  122
CONECT  428  124
CONECT  429  126
CONECT  430  128
CONECT  431  130
CONECT  432  132
CONECT  433  135
CONECT  434  135
CONECT  435  138
CONECT  436  138
CONECT  437  141
CONECT  438  141
CONECT  439  144
CONECT  440  144
CONECT  441  146
CONECT  442  148
CONECT  443  150
CONECT  444  152
CONECT  445  154
CONECT  446  156
CONECT  447  158
CONECT  448  160
CONECT  449  162
CONECT  450  164
CONECT  451  166
CONECT  452  168
CONECT  453  170
CONECT  454  172
CONECT  455  174
CONECT  456  176
CONECT  457  178
CONECT  458  180
CONECT  459  182
CONECT  460  184
CONECT  461  186
CONECT  462  188
CONECT  463  190
CONECT  464  192
CONECT  465  194
CONECT  466  196
CONECT  467  198
CONECT  468  200
CONECT  469  202
CONECT  470  204
CONECT  471  206
CONECT  472  208
CONECT  473  210
CONECT  474  212
CONECT  475  214
CONECT  476  216
CONECT  477  218
CONECT  478  220
CONECT  479  222
CONECT  480  224
CONECT  481  226
CONECT  482  228
CONECT  483  230
CONECT  484  232
CONECT  485  234
CONECT  486  236
CONECT  487  238
CONECT  488  240
CONECT  489  352
CONECT  490  348
CONECT  491  342
CONECT  492  346
CONECT  493  344
CONECT  494  340
CONECT  495  350
CONECT  496  338
CONECT  497  343
CONECT  498  351
CONECT  499  339
CONECT  500  347
CONECT  501  361
CONECT  502  365
CONECT  503  353
CONECT  504  357
END   
