# Supplementary material for: Diffusion-programmed catalysis in nanoporous material
Source: Nat Commun. 2025 Feb 3;16:1231. doi: 10.1038/s41467-025-56575-6 (PMC11790907; doi:10.1038/s41467-025-56575-6)
Supplement: Supplementary file 5 — Source Data 3 [file 41467_2025_56575_MOESM5_ESM.zip]

Archive with 1,190 entries (1,072 files):
- Raw data file/
- Raw data file/Raw data file/
- Raw data file/Raw data file/figure 2c.xls
- Raw data file/Raw data file/Figure 3a.xls
- Raw data file/Raw data file/Figure 3b.xls
- Raw data file/Raw data file/Figure 4.xls
- Raw data file/Raw data file/Figure S10. 1H-NMR of Entry 1/
- Raw data file/Raw data file/Figure S10. 1H-NMR of Entry 1/acqu
- Raw data file/Raw data file/Figure S10. 1H-NMR of Entry 1/acqus
- Raw data file/Raw data file/Figure S10. 1H-NMR of Entry 1/audita.txt
- Raw data file/Raw data file/Figure S10. 1H-NMR of Entry 1/fid
- Raw data file/Raw data file/Figure S10. 1H-NMR of Entry 1/format.temp
- Raw data file/Raw data file/Figure S10. 1H-NMR of Entry 1/fq1list
- Raw data file/Raw data file/Figure S10. 1H-NMR of Entry 1/pdata/
- Raw data file/Raw data file/Figure S10. 1H-NMR of Entry 1/pdata/1/
- Raw data file/Raw data file/Figure S10. 1H-NMR of Entry 1/pdata/1/1i
- Raw data file/Raw data file/Figure S10. 1H-NMR of Entry 1/pdata/1/1r
- Raw data file/Raw data file/Figure S10. 1H-NMR of Entry 1/pdata/1/auditp.txt
- Raw data file/Raw data file/Figure S10. 1H-NMR of Entry 1/pdata/1/intrng
- Raw data file/Raw data file/Figure S10. 1H-NMR of Entry 1/pdata/1/outd
- Raw data file/Raw data file/Figure S10. 1H-NMR of Entry 1/pdata/1/parm.txt
- Raw data file/Raw data file/Figure S10. 1H-NMR of Entry 1/pdata/1/peaklist.xml
- Raw data file/Raw data file/Figure S10. 1H-NMR of Entry 1/pdata/1/peakrng
- Raw data file/Raw data file/Figure S10. 1H-NMR of Entry 1/pdata/1/peaks
- Raw data file/Raw data file/Figure S10. 1H-NMR of Entry 1/pdata/1/proc
- Raw data file/Raw data file/Figure S10. 1H-NMR of Entry 1/pdata/1/procs
- Raw data file/Raw data file/Figure S10. 1H-NMR of Entry 1/pdata/1/title
- Raw data file/Raw data file/Figure S10. 1H-NMR of Entry 1/precom.output
- Raw data file/Raw data file/Figure S10. 1H-NMR of Entry 1/prosol_History
- Raw data file/Raw data file/Figure S10. 1H-NMR of Entry 1/pulseprogram
- Raw data file/Raw data file/Figure S10. 1H-NMR of Entry 1/scon2
- Raw data file/Raw data file/Figure S10. 1H-NMR of Entry 1/shimvalues
- Raw data file/Raw data file/Figure S10. 1H-NMR of Entry 1/specpar
- Raw data file/Raw data file/Figure S10. 1H-NMR of Entry 1/stanprogram300
- Raw data file/Raw data file/Figure S10. 1H-NMR of Entry 1/uxnmr.info
- Raw data file/Raw data file/Figure S10. 1H-NMR of Entry 1/uxnmr.par
- Raw data file/Raw data file/Figure S10. 1H-NMR of Entry 1/vtc_pid_settings
- Raw data file/Raw data file/Figure S10. 1H-NMR of Entry 2/
- Raw data file/Raw data file/Figure S10. 1H-NMR of Entry 2/acqu
- Raw data file/Raw data file/Figure S10. 1H-NMR of Entry 2/acqus
- Raw data file/Raw data file/Figure S10. 1H-NMR of Entry 2/audita.txt
- Raw data file/Raw data file/Figure S10. 1H-NMR of Entry 2/fid
- Raw data file/Raw data file/Figure S10. 1H-NMR of Entry 2/format.temp
- Raw data file/Raw data file/Figure S10. 1H-NMR of Entry 2/fq1list
- Raw data file/Raw data file/Figure S10. 1H-NMR of Entry 2/pdata/
- Raw data file/Raw data file/Figure S10. 1H-NMR of Entry 2/pdata/1/
- Raw data file/Raw data file/Figure S10. 1H-NMR of Entry 2/pdata/1/1i
- Raw data file/Raw data file/Figure S10. 1H-NMR of Entry 2/pdata/1/1r
- Raw data file/Raw data file/Figure S10. 1H-NMR of Entry 2/pdata/1/auditp.txt
- Raw data file/Raw data file/Figure S10. 1H-NMR of Entry 2/pdata/1/intrng
- Raw data file/Raw data file/Figure S10. 1H-NMR of Entry 2/pdata/1/outd
- Raw data file/Raw data file/Figure S10. 1H-NMR of Entry 2/pdata/1/parm.txt
- Raw data file/Raw data file/Figure S10. 1H-NMR of Entry 2/pdata/1/peaklist.xml
- Raw data file/Raw data file/Figure S10. 1H-NMR of Entry 2/pdata/1/peakrng
- Raw data file/Raw data file/Figure S10. 1H-NMR of Entry 2/pdata/1/peaks
- Raw data file/Raw data file/Figure S10. 1H-NMR of Entry 2/pdata/1/proc
- Raw data file/Raw data file/Figure S10. 1H-NMR of Entry 2/pdata/1/procs
- Raw data file/Raw data file/Figure S10. 1H-NMR of Entry 2/pdata/1/title
- Raw data file/Raw data file/Figure S10. 1H-NMR of Entry 2/precom.output
- Raw data file/Raw data file/Figure S10. 1H-NMR of Entry 2/prosol_History
- Raw data file/Raw data file/Figure S10. 1H-NMR of Entry 2/pulseprogram
- Raw data file/Raw data file/Figure S10. 1H-NMR of Entry 2/scon2
- Raw data file/Raw data file/Figure S10. 1H-NMR of Entry 2/shimvalues
- Raw data file/Raw data file/Figure S10. 1H-NMR of Entry 2/specpar
- Raw data file/Raw data file/Figure S10. 1H-NMR of Entry 2/stanprogram7672
- Raw data file/Raw data file/Figure S10. 1H-NMR of Entry 2/uxnmr.info
- Raw data file/Raw data file/Figure S10. 1H-NMR of Entry 2/uxnmr.par
- Raw data file/Raw data file/Figure S10. 1H-NMR of Entry 2/vtc_pid_settings
- Raw data file/Raw data file/Figure S10. 1H-NMR of Entry 3/
- Raw data file/Raw data file/Figure S10. 1H-NMR of Entry 3/acqu
- Raw data file/Raw data file/Figure S10. 1H-NMR of Entry 3/acqus
- Raw data file/Raw data file/Figure S10. 1H-NMR of Entry 3/audita.txt
- Raw data file/Raw data file/Figure S10. 1H-NMR of Entry 3/fid
- Raw data file/Raw data file/Figure S10. 1H-NMR of Entry 3/format.temp
- Raw data file/Raw data file/Figure S10. 1H-NMR of Entry 3/fq1list
- Raw data file/Raw data file/Figure S10. 1H-NMR of Entry 3/pdata/
- Raw data file/Raw data file/Figure S10. 1H-NMR of Entry 3/pdata/1/
- Raw data file/Raw data file/Figure S10. 1H-NMR of Entry 3/pdata/1/1i
- Raw data file/Raw data file/Figure S10. 1H-NMR of Entry 3/pdata/1/1r
- Raw data file/Raw data file/Figure S10. 1H-NMR of Entry 3/pdata/1/auditp.txt
- Raw data file/Raw data file/Figure S10. 1H-NMR of Entry 3/pdata/1/intrng
- Raw data file/Raw data file/Figure S10. 1H-NMR of Entry 3/pdata/1/outd
- Raw data file/Raw data file/Figure S10. 1H-NMR of Entry 3/pdata/1/parm.txt
- Raw data file/Raw data file/Figure S10. 1H-NMR of Entry 3/pdata/1/peaklist.xml
- Raw data file/Raw data file/Figure S10. 1H-NMR of Entry 3/pdata/1/peakrng
- Raw data file/Raw data file/Figure S10. 1H-NMR of Entry 3/pdata/1/peaks
- Raw data file/Raw data file/Figure S10. 1H-NMR of Entry 3/pdata/1/proc
- Raw data file/Raw data file/Figure S10. 1H-NMR of Entry 3/pdata/1/procs
- Raw data file/Raw data file/Figure S10. 1H-NMR of Entry 3/pdata/1/title
- Raw data file/Raw data file/Figure S10. 1H-NMR of Entry 3/precom.output
- Raw data file/Raw data file/Figure S10. 1H-NMR of Entry 3/prosol_History
- Raw data file/Raw data file/Figure S10. 1H-NMR of Entry 3/pulseprogram
- Raw data file/Raw data file/Figure S10. 1H-NMR of Entry 3/scon2
- Raw data file/Raw data file/Figure S10. 1H-NMR of Entry 3/shimvalues
- Raw data file/Raw data file/Figure S10. 1H-NMR of Entry 3/specpar
- Raw data file/Raw data file/Figure S10. 1H-NMR of Entry 3/stanprogram7672
- Raw data file/Raw data file/Figure S10. 1H-NMR of Entry 3/uxnmr.info
- Raw data file/Raw data file/Figure S10. 1H-NMR of Entry 3/uxnmr.par
- Raw data file/Raw data file/Figure S10. 1H-NMR of Entry 3/vtc_pid_settings
- Raw data file/Raw data file/Figure S11. 1H-NMR of Entry 4/
- Raw data file/Raw data file/Figure S11. 1H-NMR of Entry 4/acqu
- Raw data file/Raw data file/Figure S11. 1H-NMR of Entry 4/acqus
- Raw data file/Raw data file/Figure S11. 1H-NMR of Entry 4/audita.txt
- Raw data file/Raw data file/Figure S11. 1H-NMR of Entry 4/fid
- Raw data file/Raw data file/Figure S11. 1H-NMR of Entry 4/format.temp
- Raw data file/Raw data file/Figure S11. 1H-NMR of Entry 4/fq1list
- Raw data file/Raw data file/Figure S11. 1H-NMR of Entry 4/pdata/
- Raw data file/Raw data file/Figure S11. 1H-NMR of Entry 4/pdata/1/
- Raw data file/Raw data file/Figure S11. 1H-NMR of Entry 4/pdata/1/1i
- Raw data file/Raw data file/Figure S11. 1H-NMR of Entry 4/pdata/1/1r
- Raw data file/Raw data file/Figure S11. 1H-NMR of Entry 4/pdata/1/auditp.txt
- Raw data file/Raw data file/Figure S11. 1H-NMR of Entry 4/pdata/1/intrng
- Raw data file/Raw data file/Figure S11. 1H-NMR of Entry 4/pdata/1/outd
- Raw data file/Raw data file/Figure S11. 1H-NMR of Entry 4/pdata/1/parm.txt
- Raw data file/Raw data file/Figure S11. 1H-NMR of Entry 4/pdata/1/peaklist.xml
- Raw data file/Raw data file/Figure S11. 1H-NMR of Entry 4/pdata/1/peakrng
- Raw data file/Raw data file/Figure S11. 1H-NMR of Entry 4/pdata/1/peaks
- Raw data file/Raw data file/Figure S11. 1H-NMR of Entry 4/pdata/1/proc
- Raw data file/Raw data file/Figure S11. 1H-NMR of Entry 4/pdata/1/procs
- Raw data file/Raw data file/Figure S11. 1H-NMR of Entry 4/pdata/1/title
- Raw data file/Raw data file/Figure S11. 1H-NMR of Entry 4/precom.output
- Raw data file/Raw data file/Figure S11. 1H-NMR of Entry 4/prosol_History
- Raw data file/Raw data file/Figure S11. 1H-NMR of Entry 4/pulseprogram
- Raw data file/Raw data file/Figure S11. 1H-NMR of Entry 4/scon2
- Raw data file/Raw data file/Figure S11. 1H-NMR of Entry 4/shimvalues
- Raw data file/Raw data file/Figure S11. 1H-NMR of Entry 4/specpar
- Raw data file/Raw data file/Figure S11. 1H-NMR of Entry 4/stanprogram300
- Raw data file/Raw data file/Figure S11. 1H-NMR of Entry 4/uxnmr.info
- Raw data file/Raw data file/Figure S11. 1H-NMR of Entry 4/uxnmr.par
- Raw data file/Raw data file/Figure S11. 1H-NMR of Entry 4/vtc_pid_settings
- Raw data file/Raw data file/Figure S11. 1H-NMR of Entry 5/
- Raw data file/Raw data file/Figure S11. 1H-NMR of Entry 5/acqu
- Raw data file/Raw data file/Figure S11. 1H-NMR of Entry 5/acqus
- Raw data file/Raw data file/Figure S11. 1H-NMR of Entry 5/audita.txt
- Raw data file/Raw data file/Figure S11. 1H-NMR of Entry 5/fid
- Raw data file/Raw data file/Figure S11. 1H-NMR of Entry 5/format.temp
- Raw data file/Raw data file/Figure S11. 1H-NMR of Entry 5/fq1list
- Raw data file/Raw data file/Figure S11. 1H-NMR of Entry 5/pdata/
- Raw data file/Raw data file/Figure S11. 1H-NMR of Entry 5/pdata/1/
- Raw data file/Raw data file/Figure S11. 1H-NMR of Entry 5/pdata/1/1i
- Raw data file/Raw data file/Figure S11. 1H-NMR of Entry 5/pdata/1/1r
- Raw data file/Raw data file/Figure S11. 1H-NMR of Entry 5/pdata/1/auditp.txt
- Raw data file/Raw data file/Figure S11. 1H-NMR of Entry 5/pdata/1/intrng
- Raw data file/Raw data file/Figure S11. 1H-NMR of Entry 5/pdata/1/outd
- Raw data file/Raw data file/Figure S11. 1H-NMR of Entry 5/pdata/1/parm.txt
- Raw data file/Raw data file/Figure S11. 1H-NMR of Entry 5/pdata/1/peaklist.xml
- Raw data file/Raw data file/Figure S11. 1H-NMR of Entry 5/pdata/1/peakrng
- Raw data file/Raw data file/Figure S11. 1H-NMR of Entry 5/pdata/1/peaks
- Raw data file/Raw data file/Figure S11. 1H-NMR of Entry 5/pdata/1/proc
- Raw data file/Raw data file/Figure S11. 1H-NMR of Entry 5/pdata/1/procs
- Raw data file/Raw data file/Figure S11. 1H-NMR of Entry 5/pdata/1/title
- Raw data file/Raw data file/Figure S11. 1H-NMR of Entry 5/precom.output
- Raw data file/Raw data file/Figure S11. 1H-NMR of Entry 5/prosol_History
- Raw data file/Raw data file/Figure S11. 1H-NMR of Entry 5/pulseprogram
- Raw data file/Raw data file/Figure S11. 1H-NMR of Entry 5/scon2
- Raw data file/Raw data file/Figure S11. 1H-NMR of Entry 5/shimvalues
- Raw data file/Raw data file/Figure S11. 1H-NMR of Entry 5/specpar
- Raw data file/Raw data file/Figure S11. 1H-NMR of Entry 5/stanprogram7672
- Raw data file/Raw data file/Figure S11. 1H-NMR of Entry 5/uxnmr.info
- Raw data file/Raw data file/Figure S11. 1H-NMR of Entry 5/uxnmr.par
- Raw data file/Raw data file/Figure S11. 1H-NMR of Entry 5/vtc_pid_settings
- Raw data file/Raw data file/Figure S12. 1H-NMR of Entry 6/
- Raw data file/Raw data file/Figure S12. 1H-NMR of Entry 6/acqu
- Raw data file/Raw data file/Figure S12. 1H-NMR of Entry 6/acqus
- Raw data file/Raw data file/Figure S12. 1H-NMR of Entry 6/audita.txt
- Raw data file/Raw data file/Figure S12. 1H-NMR of Entry 6/fid
- Raw data file/Raw data file/Figure S12. 1H-NMR of Entry 6/format.temp
- Raw data file/Raw data file/Figure S12. 1H-NMR of Entry 6/fq1list
- Raw data file/Raw data file/Figure S12. 1H-NMR of Entry 6/pdata/
- Raw data file/Raw data file/Figure S12. 1H-NMR of Entry 6/pdata/1/
- Raw data file/Raw data file/Figure S12. 1H-NMR of Entry 6/pdata/1/1i
- Raw data file/Raw data file/Figure S12. 1H-NMR of Entry 6/pdata/1/1r
- Raw data file/Raw data file/Figure S12. 1H-NMR of Entry 6/pdata/1/auditp.txt
- Raw data file/Raw data file/Figure S12. 1H-NMR of Entry 6/pdata/1/intrng
- Raw data file/Raw data file/Figure S12. 1H-NMR of Entry 6/pdata/1/outd
- Raw data file/Raw data file/Figure S12. 1H-NMR of Entry 6/pdata/1/parm.txt
- Raw data file/Raw data file/Figure S12. 1H-NMR of Entry 6/pdata/1/peaklist.xml
- Raw data file/Raw data file/Figure S12. 1H-NMR of Entry 6/pdata/1/peakrng
- Raw data file/Raw data file/Figure S12. 1H-NMR of Entry 6/pdata/1/peaks
- Raw data file/Raw data file/Figure S12. 1H-NMR of Entry 6/pdata/1/proc
- Raw data file/Raw data file/Figure S12. 1H-NMR of Entry 6/pdata/1/procs
- Raw data file/Raw data file/Figure S12. 1H-NMR of Entry 6/pdata/1/title
- Raw data file/Raw data file/Figure S12. 1H-NMR of Entry 6/precom.output
- Raw data file/Raw data file/Figure S12. 1H-NMR of Entry 6/prosol_History
- Raw data file/Raw data file/Figure S12. 1H-NMR of Entry 6/pulseprogram
- Raw data file/Raw data file/Figure S12. 1H-NMR of Entry 6/scon2
- Raw data file/Raw data file/Figure S12. 1H-NMR of Entry 6/shimvalues
- Raw data file/Raw data file/Figure S12. 1H-NMR of Entry 6/specpar
- Raw data file/Raw data file/Figure S12. 1H-NMR of Entry 6/stanprogram300
- Raw data file/Raw data file/Figure S12. 1H-NMR of Entry 6/uxnmr.info
- Raw data file/Raw data file/Figure S12. 1H-NMR of Entry 6/uxnmr.par
- Raw data file/Raw data file/Figure S12. 1H-NMR of Entry 6/vtc_pid_settings
- Raw data file/Raw data file/Figure S12. 1H-NMR of Entry 7/
- Raw data file/Raw data file/Figure S12. 1H-NMR of Entry 7/acqu
- Raw data file/Raw data file/Figure S12. 1H-NMR of Entry 7/acqus
- Raw data file/Raw data file/Figure S12. 1H-NMR of Entry 7/audita.txt
- Raw data file/Raw data file/Figure S12. 1H-NMR of Entry 7/fid
- Raw data file/Raw data file/Figure S12. 1H-NMR of Entry 7/format.temp
- Raw data file/Raw data file/Figure S12. 1H-NMR of Entry 7/fq1list
- Raw data file/Raw data file/Figure S12. 1H-NMR of Entry 7/pdata/
- Raw data file/Raw data file/Figure S12. 1H-NMR of Entry 7/pdata/1/
- Raw data file/Raw data file/Figure S12. 1H-NMR of Entry 7/pdata/1/1i
- Raw data file/Raw data file/Figure S12. 1H-NMR of Entry 7/pdata/1/1r
- Raw data file/Raw data file/Figure S12. 1H-NMR of Entry 7/pdata/1/auditp.txt
- Raw data file/Raw data file/Figure S12. 1H-NMR of Entry 7/pdata/1/intrng
- Raw data file/Raw data file/Figure S12. 1H-NMR of Entry 7/pdata/1/outd
- Raw data file/Raw data file/Figure S12. 1H-NMR of Entry 7/pdata/1/parm.txt
- Raw data file/Raw data file/Figure S12. 1H-NMR of Entry 7/pdata/1/peaklist.xml
- Raw data file/Raw data file/Figure S12. 1H-NMR of Entry 7/pdata/1/peakrng
- Raw data file/Raw data file/Figure S12. 1H-NMR of Entry 7/pdata/1/peaks
- Raw data file/Raw data file/Figure S12. 1H-NMR of Entry 7/pdata/1/proc
- Raw data file/Raw data file/Figure S12. 1H-NMR of Entry 7/pdata/1/procs
- Raw data file/Raw data file/Figure S12. 1H-NMR of Entry 7/pdata/1/title
- Raw data file/Raw data file/Figure S12. 1H-NMR of Entry 7/precom.output
- Raw data file/Raw data file/Figure S12. 1H-NMR of Entry 7/prosol_History
- Raw data file/Raw data file/Figure S12. 1H-NMR of Entry 7/pulseprogram
- Raw data file/Raw data file/Figure S12. 1H-NMR of Entry 7/scon2
- Raw data file/Raw data file/Figure S12. 1H-NMR of Entry 7/shimvalues
- Raw data file/Raw data file/Figure S12. 1H-NMR of Entry 7/specpar
- Raw data file/Raw data file/Figure S12. 1H-NMR of Entry 7/stanprogram300
- Raw data file/Raw data file/Figure S12. 1H-NMR of Entry 7/uxnmr.info
- Raw data file/Raw data file/Figure S12. 1H-NMR of Entry 7/uxnmr.par
- Raw data file/Raw data file/Figure S12. 1H-NMR of Entry 7/vtc_pid_settings
- Raw data file/Raw data file/Figure S15a.xlsx
- Raw data file/Raw data file/Figure S15b.xlsx
- Raw data file/Raw data file/Figure S15c.xlsx
- Raw data file/Raw data file/Figure S16.xlsx
- Raw data file/Raw data file/Figure S17.xlsx
- Raw data file/Raw data file/Figure S18.xlsx
- Raw data file/Raw data file/Figure S1b.xlsx
- Raw data file/Raw data file/Figure S1b_inset.xlsx
- Raw data file/Raw data file/Figure S20. 1H-NMR of Entry 8/
- Raw data file/Raw data file/Figure S20. 1H-NMR of Entry 8/acqu
- Raw data file/Raw data file/Figure S20. 1H-NMR of Entry 8/acqus
- Raw data file/Raw data file/Figure S20. 1H-NMR of Entry 8/audita.txt
- Raw data file/Raw data file/Figure S20. 1H-NMR of Entry 8/fid
- Raw data file/Raw data file/Figure S20. 1H-NMR of Entry 8/format.temp
- Raw data file/Raw data file/Figure S20. 1H-NMR of Entry 8/fq1list
- Raw data file/Raw data file/Figure S20. 1H-NMR of Entry 8/pdata/
- Raw data file/Raw data file/Figure S20. 1H-NMR of Entry 8/pdata/1/
- Raw data file/Raw data file/Figure S20. 1H-NMR of Entry 8/pdata/1/1i
- Raw data file/Raw data file/Figure S20. 1H-NMR of Entry 8/pdata/1/1r
- Raw data file/Raw data file/Figure S20. 1H-NMR of Entry 8/pdata/1/auditp.txt
- Raw data file/Raw data file/Figure S20. 1H-NMR of Entry 8/pdata/1/intrng
- Raw data file/Raw data file/Figure S20. 1H-NMR of Entry 8/pdata/1/outd
- Raw data file/Raw data file/Figure S20. 1H-NMR of Entry 8/pdata/1/parm.txt
- Raw data file/Raw data file/Figure S20. 1H-NMR of Entry 8/pdata/1/peaklist.xml
- Raw data file/Raw data file/Figure S20. 1H-NMR of Entry 8/pdata/1/peakrng
- Raw data file/Raw data file/Figure S20. 1H-NMR of Entry 8/pdata/1/peaks
- Raw data file/Raw data file/Figure S20. 1H-NMR of Entry 8/pdata/1/proc
- Raw data file/Raw data file/Figure S20. 1H-NMR of Entry 8/pdata/1/procs
- Raw data file/Raw data file/Figure S20. 1H-NMR of Entry 8/pdata/1/title
- Raw data file/Raw data file/Figure S20. 1H-NMR of Entry 8/precom.output
- Raw data file/Raw data file/Figure S20. 1H-NMR of Entry 8/prosol_History
- Raw data file/Raw data file/Figure S20. 1H-NMR of Entry 8/pulseprogram
- Raw data file/Raw data file/Figure S20. 1H-NMR of Entry 8/scon2
- Raw data file/Raw data file/Figure S20. 1H-NMR of Entry 8/shimvalues
- Raw data file/Raw data file/Figure S20. 1H-NMR of Entry 8/specpar
- Raw data file/Raw data file/Figure S20. 1H-NMR of Entry 8/stanprogram5180
- Raw data file/Raw data file/Figure S20. 1H-NMR of Entry 8/uxnmr.info
- Raw data file/Raw data file/Figure S20. 1H-NMR of Entry 8/uxnmr.par
- Raw data file/Raw data file/Figure S20. 1H-NMR of Entry 8/vtc_pid_settings
- Raw data file/Raw data file/Figure S20. 1H-NMR of Entry 9/
- Raw data file/Raw data file/Figure S20. 1H-NMR of Entry 9/acqu
- Raw data file/Raw data file/Figure S20. 1H-NMR of Entry 9/acqus
- Raw data file/Raw data file/Figure S20. 1H-NMR of Entry 9/audita.txt
- Raw data file/Raw data file/Figure S20. 1H-NMR of Entry 9/fid
- Raw data file/Raw data file/Figure S20. 1H-NMR of Entry 9/format.temp
- Raw data file/Raw data file/Figure S20. 1H-NMR of Entry 9/fq1list
- Raw data file/Raw data file/Figure S20. 1H-NMR of Entry 9/pdata/
- Raw data file/Raw data file/Figure S20. 1H-NMR of Entry 9/pdata/1/
- Raw data file/Raw data file/Figure S20. 1H-NMR of Entry 9/pdata/1/1i
- Raw data file/Raw data file/Figure S20. 1H-NMR of Entry 9/pdata/1/1r
- Raw data file/Raw data file/Figure S20. 1H-NMR of Entry 9/pdata/1/auditp.txt
- Raw data file/Raw data file/Figure S20. 1H-NMR of Entry 9/pdata/1/intrng
- Raw data file/Raw data file/Figure S20. 1H-NMR of Entry 9/pdata/1/outd
- Raw data file/Raw data file/Figure S20. 1H-NMR of Entry 9/pdata/1/parm.txt
- Raw data file/Raw data file/Figure S20. 1H-NMR of Entry 9/pdata/1/peaklist.xml
- Raw data file/Raw data file/Figure S20. 1H-NMR of Entry 9/pdata/1/peakrng
- Raw data file/Raw data file/Figure S20. 1H-NMR of Entry 9/pdata/1/peaks
- Raw data file/Raw data file/Figure S20. 1H-NMR of Entry 9/pdata/1/proc
- Raw data file/Raw data file/Figure S20. 1H-NMR of Entry 9/pdata/1/procs
- Raw data file/Raw data file/Figure S20. 1H-NMR of Entry 9/pdata/1/title
- Raw data file/Raw data file/Figure S20. 1H-NMR of Entry 9/precom.output
- Raw data file/Raw data file/Figure S20. 1H-NMR of Entry 9/prosol_History
- Raw data file/Raw data file/Figure S20. 1H-NMR of Entry 9/pulseprogram
- Raw data file/Raw data file/Figure S20. 1H-NMR of Entry 9/scon2
- Raw data file/Raw data file/Figure S20. 1H-NMR of Entry 9/shimvalues
- Raw data file/Raw data file/Figure S20. 1H-NMR of Entry 9/specpar
- Raw data file/Raw data file/Figure S20. 1H-NMR of Entry 9/stanprogram8328
- Raw data file/Raw data file/Figure S20. 1H-NMR of Entry 9/uxnmr.info
- Raw data file/Raw data file/Figure S20. 1H-NMR of Entry 9/uxnmr.par
- Raw data file/Raw data file/Figure S20. 1H-NMR of Entry 9/vtc_pid_settings
- Raw data file/Raw data file/Figure S21. 1H-NMR of Entry 10/
- Raw data file/Raw data file/Figure S21. 1H-NMR of Entry 10/acqu
- Raw data file/Raw data file/Figure S21. 1H-NMR of Entry 10/acqus
- Raw data file/Raw data file/Figure S21. 1H-NMR of Entry 10/audita.txt
- Raw data file/Raw data file/Figure S21. 1H-NMR of Entry 10/fid
- Raw data file/Raw data file/Figure S21. 1H-NMR of Entry 10/format.temp
- Raw data file/Raw data file/Figure S21. 1H-NMR of Entry 10/fq1list
[truncated: 890 more entries]
