# Supplementary material for: Diffusion-programmed catalysis in nanoporous material
Source: Nat Commun. 2025 Feb 3;16:1231. doi: 10.1038/s41467-025-56575-6 (PMC11790907; doi:10.1038/s41467-025-56575-6)
Supplement: Supplementary file 5 — Source Data 3 [file 41467_2025_56575_MOESM5_ESM.zip › Raw data file/Raw data file/Figure 3a.xls]

## Sheet: Sheet1
Thickness	selectivity	error bar	Et-Acr	t-But-Acr
120	2.74287	15	2371.07	864.45
300	2.95853	40	642	217
400	4.40541	50	489	111
