# Supplementary material for: Diffusion-programmed catalysis in nanoporous material
Source: Nat Commun. 2025 Feb 3;16:1231. doi: 10.1038/s41467-025-56575-6 (PMC11790907; doi:10.1038/s41467-025-56575-6)
Supplement: Supplementary file 5 — Source Data 3 [file 41467_2025_56575_MOESM5_ESM.zip › Raw data file/Raw data file/Figure 3b.xls]

## Sheet: Sheet1
Flow rate	t-But-Acr	Et-Acr	Selectivity	error bar	error bar
0.1	13	78	6
1	6	69.3	11.6	0.5	2.3
5	5	45	9	0.4	2
10		33.5			1.5
15		29.5			0.5
