# Supplementary material for: Diffusion-programmed catalysis in nanoporous material
Source: Nat Commun. 2025 Feb 3;16:1231. doi: 10.1038/s41467-025-56575-6 (PMC11790907; doi:10.1038/s41467-025-56575-6)
Supplement: Supplementary file 5 — Source Data 3 [file 41467_2025_56575_MOESM5_ESM.zip › Raw data file/Raw data file/Figure S10. 1H-NMR of Entry 1/pdata/1/auditp.txt]

##TITLE= Audit trail, TopSpin 3.5 pl 7
##JCAMPDX= 5.01
##ORIGIN= Bruker BioSpin GmbH
##OWNER= nmr
$$ E:/Suvendu/catalysis with 25eq modulated ui66nh2/1/pdata/1/auditp.txt
##AUDIT TRAIL=  $$ (NUMBER, WHEN, WHO, WHERE, PROCESS, VERSION, WHAT)
(   1,<2023-09-11 14:50:34.624 +0530>,<nmr>,<PC>,<go4>,<TopSpin 3.5.7>,
      <created by zg
	started at 2023-09-11 14:48:35.604 +0530,
	POWCHK enabled, PULCHK disabled,
       configuration hash MD5:
       06 68 FE B6 0E 6F 33 3A 3F F1 FD 60 B4 76 5A 0F
       data hash MD5: 64K
       BC D6 D1 E8 BB 95 6E 17 12 D7 7F F3 EF 67 20 6E>)
(   2,<2023-09-11 14:50:34.694 +0530>,<nmr>,<PC>,<audit>,<TopSpin 3.5.7>,
      <user comment:
       ICON-NMR User ID: suvendu
       data hash MD5: 64K
       BC D6 D1 E8 BB 95 6E 17 12 D7 7F F3 EF 67 20 6E>)
(   3,<2023-09-11 14:50:35.094 +0530>,<nmr>,<PC>,<proc1d>,<TopSpin 3.5.7>,
      <Start of raw data processing
       ef LB = 0.3 FT_mod = 6 PKNL = 1 SI = 64K 
       data hash MD5: 64K
       E5 E1 97 BB E9 0D F6 46 E0 E7 19 A3 1D 65 8F BC>)
(   4,<2023-09-11 14:50:35.274 +0530>,<nmr>,<PC>,<proc1d>,<TopSpin 3.5.7>,
      <apk 
       data hash MD5: 64K
       9A 0B 67 D5 41 44 B7 AC BC 67 F8 DD 24 86 FD 17>)
(   5,<2023-09-11 14:50:35.344 +0530>,<nmr>,<PC>,<proc1d>,<TopSpin 3.5.7>,
      <abs ABSG = 5 
       data hash MD5: 64K
       4C B6 1A 9E 68 D2 7A D5 FC 3A ED AC 1D 9E 70 1F>)
##END=

$$ hash MD5
$$ 4F EA E3 26 1E FD A8 86 77 DC A4 EC 03 44 EC 23
