# Supplementary material for: Diffusion-programmed catalysis in nanoporous material
Source: Nat Commun. 2025 Feb 3;16:1231. doi: 10.1038/s41467-025-56575-6 (PMC11790907; doi:10.1038/s41467-025-56575-6)
Supplement: Supplementary file 5 — Source Data 3 [file 41467_2025_56575_MOESM5_ESM.zip › Raw data file/Raw data file/Figure S10. 1H-NMR of Entry 1/pdata/1/intrng]

P 0
10.183777   9.673526
8.368566   6.831702
5.927000   5.390778
4.554210   2.502818
1.968429   1.664112
1.647613   0.288573
0.215243   -0.452972
