# Supplementary material for: Diffusion-programmed catalysis in nanoporous material
Source: Nat Commun. 2025 Feb 3;16:1231. doi: 10.1038/s41467-025-56575-6 (PMC11790907; doi:10.1038/s41467-025-56575-6)
Supplement: Supplementary file 5 — Source Data 3 [file 41467_2025_56575_MOESM5_ESM.zip › Raw data file/Raw data file/Figure S10. 1H-NMR of Entry 1/pdata/1/peaklist.xml]

<?xml version="1.0" encoding="UTF-8"?>
<PeakList>
  <PeakList1D>
    <PeakList1DHeader creator="nmr" date="2023-09-11T14:50:35.364+05:30" expNo="1" name="catalysis with 25eq modulated ui66nh2" owner="" procNo="1" source="E:/Suvendu">
      <PeakPickDetails>F1=16.136909ppm, F2=-3.886931ppm, MI=0.00cm, MAXI=10000.00cm, PC=1.000
      </PeakPickDetails>
    </PeakList1DHeader>
    <Peak1D F1="11.337647" intensity="3.033617e-003" type="0"/>
    <Peak1D F1="10.781185" intensity="3.305955e-003" type="0"/>
    <Peak1D F1="10.476514" intensity="3.462450e-003" type="0"/>
    <Peak1D F1="10.198026" intensity="2.276812e-002" type="0"/>
    <Peak1D F1="10.029503" intensity="8.160525e-003" type="0"/>
    <Peak1D F1="9.911187" intensity="3.842521e+000" type="0"/>
    <Peak1D F1="9.730928" intensity="3.488511e-003" type="0"/>
    <Peak1D F1="9.701858" intensity="4.303600e-003" type="0"/>
    <Peak1D F1="9.615105" intensity="2.254438e-002" type="0"/>
    <Peak1D F1="9.560912" intensity="3.137666e-003" type="0"/>
    <Peak1D F1="9.510056" intensity="3.384538e-003" type="0"/>
    <Peak1D F1="8.420324" intensity="1.476826e-002" type="0"/>
    <Peak1D F1="8.412797" intensity="1.417811e-002" type="0"/>
    <Peak1D F1="8.284492" intensity="4.249375e-003" type="0"/>
    <Peak1D F1="8.220194" intensity="1.405906e-002" type="0"/>
    <Peak1D F1="8.156380" intensity="2.546765e+000" type="0"/>
    <Peak1D F1="8.047687" intensity="3.844869e-002" type="0"/>
    <Peak1D F1="7.984615" intensity="3.134637e-001" type="0"/>
    <Peak1D F1="7.971663" intensity="3.029067e-001" type="0"/>
    <Peak1D F1="7.890355" intensity="3.029339e+000" type="0"/>
    <Peak1D F1="7.781037" intensity="4.465324e+000" type="0"/>
    <Peak1D F1="7.770448" intensity="4.243776e+000" type="0"/>
    <Peak1D F1="7.528538" intensity="2.118997e+000" type="0"/>
    <Peak1D F1="7.516016" intensity="1.772727e+000" type="0"/>
    <Peak1D F1="7.433411" intensity="6.743282e+000" type="0"/>
    <Peak1D F1="7.319667" intensity="3.895530e-001" type="0"/>
    <Peak1D F1="7.272335" intensity="7.493660e-001" type="0"/>
    <Peak1D F1="7.237476" intensity="3.076844e-001" type="0"/>
    <Peak1D F1="7.158071" intensity="7.533934e-002" type="0"/>
    <Peak1D F1="7.014400" intensity="9.834048e-003" type="0"/>
    <Peak1D F1="6.966313" intensity="6.923021e-003" type="0"/>
    <Peak1D F1="6.917414" intensity="4.815866e-003" type="0"/>
    <Peak1D F1="6.903044" intensity="6.276300e-003" type="0"/>
    <Peak1D F1="6.790907" intensity="7.208940e-003" type="0"/>
    <Peak1D F1="6.761526" intensity="7.283194e-003" type="0"/>
    <Peak1D F1="5.657705" intensity="1.077363e-001" type="0"/>
    <Peak1D F1="5.310991" intensity="1.436950e-002" type="0"/>
    <Peak1D F1="5.193557" intensity="3.377165e-003" type="0"/>
    <Peak1D F1="4.915869" intensity="3.919642e-003" type="0"/>
    <Peak1D F1="4.860818" intensity="3.806066e-003" type="0"/>
    <Peak1D F1="4.593338" intensity="2.833830e-002" type="0"/>
    <Peak1D F1="4.525232" intensity="8.073238e-003" type="0"/>
    <Peak1D F1="4.397152" intensity="4.312730e-002" type="0"/>
    <Peak1D F1="4.385613" intensity="3.936851e-002" type="0"/>
    <Peak1D F1="4.290655" intensity="2.196339e+000" type="0"/>
    <Peak1D F1="4.279941" intensity="2.626698e+000" type="0"/>
    <Peak1D F1="4.267544" intensity="2.287491e+000" type="0"/>
    <Peak1D F1="4.163561" intensity="6.258317e+000" type="0"/>
    <Peak1D F1="4.152933" intensity="7.452625e+000" type="0"/>
    <Peak1D F1="4.140467" intensity="6.364390e+000" type="0"/>
    <Peak1D F1="4.041448" intensity="2.353544e-001" type="0"/>
    <Peak1D F1="4.017357" intensity="2.053545e-001" type="0"/>
    <Peak1D F1="3.979266" intensity="1.984542e-001" type="0"/>
    <Peak1D F1="3.967423" intensity="1.978185e-001" type="0"/>
    <Peak1D F1="3.954467" intensity="1.806209e-001" type="0"/>
    <Peak1D F1="3.824883" intensity="2.577403e-002" type="0"/>
    <Peak1D F1="3.789306" intensity="3.527856e-002" type="0"/>
    <Peak1D F1="3.732765" intensity="2.710892e-002" type="0"/>
    <Peak1D F1="3.632794" intensity="1.114468e-001" type="0"/>
    <Peak1D F1="3.406488" intensity="1.500000e+001" type="0"/>
    <Peak1D F1="3.260457" intensity="3.021600e-001" type="0"/>
    <Peak1D F1="3.177430" intensity="2.751828e-001" type="0"/>
    <Peak1D F1="2.947817" intensity="3.215221e-002" type="0"/>
    <Peak1D F1="2.910946" intensity="9.237975e-002" type="0"/>
    <Peak1D F1="2.846581" intensity="1.063882e-001" type="0"/>
    <Peak1D F1="2.774427" intensity="6.963676e-002" type="0"/>
    <Peak1D F1="2.699445" intensity="3.993923e-002" type="0"/>
    <Peak1D F1="2.511962" intensity="2.453188e-002" type="0"/>
    <Peak1D F1="2.237112" intensity="1.210926e-002" type="0"/>
    <Peak1D F1="2.106497" intensity="4.631161e-002" type="0"/>
    <Peak1D F1="2.094699" intensity="3.859070e-002" type="0"/>
    <Peak1D F1="2.045887" intensity="1.026601e-002" type="0"/>
    <Peak1D F1="1.987531" intensity="5.294458e-002" type="0"/>
    <Peak1D F1="1.932257" intensity="1.169012e-002" type="0"/>
    <Peak1D F1="1.826049" intensity="1.233721e+000" type="0"/>
    <Peak1D F1="1.505423" intensity="2.920290e-002" type="0"/>
    <Peak1D F1="1.440629" intensity="6.903332e-002" type="0"/>
    <Peak1D F1="1.426839" intensity="7.786243e-002" type="0"/>
    <Peak1D F1="1.416961" intensity="8.100707e-002" type="0"/>
    <Peak1D F1="1.303491" intensity="3.935548e+000" type="0"/>
    <Peak1D F1="1.293049" intensity="4.375778e+000" type="0"/>
    <Peak1D F1="1.283690" intensity="4.341377e+000" type="0"/>
    <Peak1D F1="1.269099" intensity="2.807178e+000" type="0"/>
    <Peak1D F1="1.233319" intensity="8.605340e+000" type="0"/>
    <Peak1D F1="1.215677" intensity="1.147624e+001" type="0"/>
    <Peak1D F1="1.205049" intensity="1.254951e+001" type="0"/>
    <Peak1D F1="1.199544" intensity="1.214120e+001" type="0"/>
    <Peak1D F1="1.195778" intensity="1.221067e+001" type="0"/>
    <Peak1D F1="1.181759" intensity="7.071060e+000" type="0"/>
    <Peak1D F1="1.085546" intensity="2.974103e-001" type="0"/>
    <Peak1D F1="1.046167" intensity="3.835238e-001" type="0"/>
    <Peak1D F1="0.977586" intensity="2.208408e-001" type="0"/>
    <Peak1D F1="0.963262" intensity="2.572487e-001" type="0"/>
    <Peak1D F1="0.953658" intensity="2.501649e-001" type="0"/>
    <Peak1D F1="0.869511" intensity="4.018900e-002" type="0"/>
    <Peak1D F1="0.771097" intensity="1.361760e-001" type="0"/>
    <Peak1D F1="0.613421" intensity="1.276682e-002" type="0"/>
    <Peak1D F1="0.584455" intensity="1.139406e-002" type="0"/>
    <Peak1D F1="0.572005" intensity="1.016639e-002" type="0"/>
    <Peak1D F1="0.534938" intensity="8.756349e-003" type="0"/>
    <Peak1D F1="0.528199" intensity="8.733145e-003" type="0"/>
    <Peak1D F1="0.495891" intensity="7.987328e-003" type="0"/>
    <Peak1D F1="0.457050" intensity="6.672707e-003" type="0"/>
    <Peak1D F1="0.397904" intensity="6.523837e-003" type="0"/>
    <Peak1D F1="0.374514" intensity="5.481889e-003" type="0"/>
    <Peak1D F1="0.341775" intensity="5.068886e-003" type="0"/>
    <Peak1D F1="0.329102" intensity="5.753615e-003" type="0"/>
    <Peak1D F1="0.195934" intensity="2.317850e-002" type="0"/>
    <Peak1D F1="-0.000155" intensity="4.426159e+000" type="0"/>
    <Peak1D F1="-0.097823" intensity="1.718405e-001" type="0"/>
    <Peak1D F1="-0.197299" intensity="3.295004e-002" type="0"/>
    <Peak1D F1="-0.275884" intensity="6.832486e-003" type="0"/>
    <Peak1D F1="-0.304459" intensity="5.815214e-003" type="0"/>
    <Peak1D F1="-0.368764" intensity="4.787578e-003" type="0"/>
    <Peak1D F1="-0.406411" intensity="3.420727e-003" type="0"/>
    <Peak1D F1="-0.441597" intensity="3.460235e-003" type="0"/>
    <Peak1D F1="-0.487913" intensity="3.096498e-003" type="0"/>
    <Peak1D F1="-0.559534" intensity="3.052093e-003" type="0"/>
    <Peak1D F1="-3.098713" intensity="3.133494e-003" type="0"/>
    <Peak1D F1="-3.190060" intensity="3.112421e-003" type="0"/>
    <Peak1D F1="-3.282148" intensity="4.005669e-003" type="0"/>
    <Peak1D F1="-3.303935" intensity="3.214045e-003" type="0"/>
    <Peak1D F1="-3.355987" intensity="3.395042e-003" type="0"/>
    <Peak1D F1="-3.399668" intensity="3.223928e-003" type="0"/>
    <Peak1D F1="-3.443473" intensity="3.254159e-003" type="0"/>
    <Peak1D F1="-3.502821" intensity="3.406363e-003" type="0"/>
    <Peak1D F1="-3.567512" intensity="3.590274e-003" type="0"/>
    <Peak1D F1="-3.647201" intensity="3.630772e-003" type="0"/>
    <Peak1D F1="-3.730298" intensity="3.862421e-003" type="0"/>
    <Peak1D F1="-3.751015" intensity="3.685427e-003" type="0"/>
    <Peak1D F1="-3.846706" intensity="4.165299e-003" type="0"/>
  </PeakList1D>
</PeakList>
