# Supplementary material for: Diffusion-programmed catalysis in nanoporous material
Source: Nat Commun. 2025 Feb 3;16:1231. doi: 10.1038/s41467-025-56575-6 (PMC11790907; doi:10.1038/s41467-025-56575-6)
Supplement: Supplementary file 5 — Source Data 3 [file 41467_2025_56575_MOESM5_ESM.zip › Raw data file/Raw data file/Figure S10. 1H-NMR of Entry 1/specpar]

##TITLE= Parameter file, TopSpin 3.5 pl 7
##JCAMPDX= 5.0
##DATATYPE= Parameter Values
##NPOINTS= 107908	$$ modification sequence number
##ORIGIN= Bruker BioSpin GmbH
##OWNER= root
$$ 2023-09-03 10:31:41.915 +0530  nmr@PC
$$ C:/Bruker/TopSpin3.5pl7/conf/instr/spect/specpar
$$ process C:\Bruker\TopSpin3.5pl7\prog\mod\hconfserver.exe
##$ANCIEN= (0..7)
0 0 0 0 0 0 0 0
##$BF1= 100.13
##$BF2= 100.13
##$BF3= 100.13
##$DEC= 1
##$DECB= 1
##$DEF19F= yes
##$DEFRSEL= yes
##$HPMOD= (0..7)
0 0 0 0 0 0 0 0
##$HPPRECH= (0..15)
-1 -1 -1 -1 -1 -1 -1 -1 -1 -1 -1 -1 -1 -1 -1 -1
##$HPSELECT= no
##$LOCSW19F= -1
##$LOCSW2H= -1
##$NUC1= 10
##$NUC2= 0
##$NUC3= 0
##$NUC4= 0
##$NUC5= 0
##$NUC6= 0
##$NUC7= 0
##$NUC8= 0
##$NUCARR= (0..123)
300.123 300.123 46.070707829 320.123118688 228.63062814 44.166358786 116.63919347
42.17272273 32.244188699 96.291385288 75.465988375 21.68783937 30.411199482
40.686045442 282.397768634 23.692597984 79.388235837 18.372434611 78.202626937
59.62599764 121.492017313 23.03744148 29.405778428 24.477206542 14.004858639
7.687065405 20.198364936 72.905119849 16.919536167 16.924047016 29.92319048
78.941196626 16.96444057 74.398144738 9.717316467 71.210406301 26.819144343
79.579033032 85.246015542 18.778104868 72.033583665 91.527622946 10.469235627
51.388902815 57.237996961 15.659583798 75.192756395 81.052772017 11.547532548
28.97670458 98.201608158 13.006796601 14.706621244 27.900328447 73.458615689
19.558793819 19.969269045 67.552663241 13.821117336 15.490455484 9.56326033
13.733928603 12.148435817 13.966322846 63.67253504 66.606822605 65.624159879
65.764839534 98.196491061 106.940604679 111.917763477 71.82116561 38.893590837
78.541414783 94.688113216 60.047067208 83.464764529 24.741903023 39.364558855
29.815590382 33.352452901 39.599128989 42.394297538 91.8976626 16.3567035
10.0841328 12.5151291 10.3242312 74.6105778 32.9535054 9.2137761 12.0949569
72.1495692 10.3242312 14.4659286 64.0462482 8.6435424 24.8801967 52.519442146
14.46892983 34.22602692 24.40300113 12.02592861 7.55409591 35.983547208
12.504285656 67.601505258 68.282784468 6.849800267 23.305751442 5.15611314
5.61530133 64.516793044 5.18912667 53.754496311 19.842881247 171.439861536
173.122465121 62.787529337 48.227629224 5.526464922 10.8944649 100 100
##$NUCOFFS= (0..127)
<1H> <13C> <11B> <29Si> <15N> <2H> <31P> <129Xe> <14N> <207Pb> <25Mg> <81Br>
<6Li> <79Br> <19F> <27Al> <111Cd> <113Cd> <3H> <17O> <35Cl> <10B> <9Be>
<7Li> <23Na> <125Te> <123Te> <33S> <77Se> <> <> <> <> <> <> <> <> <> <>
<> <> <> <> <> <> <> <> <> <> <> <> <> <> <> <> <> <> <> <> <> <> <> <>
<> <> <> <> <> <> <> <> <> <> <> <> <> <> <> <> <> <> <> <> <> <> <> <>
<> <> <> <> <> <> <> <> <> <> <> <> <> <> <> <> <> <> <> <> <> <> <> <>
<> <> <> <> <> <> <> <> <> <> <> <> <> <> <> <> <>
##$OBS= 1
##$OFFS= (0..127)
1416 0 0 0 0 0 0 0 0 0 0 0 0 0 0 0 0 0 0 0 0 0 0 0 0 0 0 0 0 0 0 0 0 0
0 0 0 0 0 0 0 0 0 0 0 0 0 0 0 0 0 0 0 0 0 0 0 0 0 0 0 0 0 0 0 0 0 0 0 0
0 0 0 0 0 0 0 0 0 0 0 0 0 0 0 0 0 0 0 0 0 0 0 0 0 0 0 0 0 0 0 0 0 0 0 0
0 0 0 0 0 0 0 0 0 0 0 0 0 0 0 0 0 0 0 0 0 0
##$OFFSF= (0..7)
0 0 0 0 0 0 0 0
##$OFFSH= (0..7)
0 0 0 0 0 0 0 0
##$OFFSX= (0..7)
0 0 0 0 0 0 0 0
##$OFFSXAS= (0..7)
0 0 0 0 0 0 0 0
##$OFSF1= 0
##$OFSF2= 0
##$OFSH1= 0
##$OFSH2= 0
##$OFSH3= 0
##$OFSX1= 0
##$OFSX2= 0
##$OFSY= 0
##$PACOIL= (0..15)
0 0 0 0 0 0 0 0 0 0 0 0 0 0 0 0
##$PRECHAN= (0..15)
-1 2 0 1 -1 -1 -1 -1 -1 -1 -1 -1 -1 -1 -1 -1
##$RECPRE= (0..15)
-1 0 -1 -1 -1 -1 -1 -1 -1 -1 -1 -1 -1 -1 -1 -1
##$RECPRFX= (0..15)
1 0 0 0 0 0 0 0 0 0 0 0 0 0 0 0
##$RECSEL= (0..15)
0 0 1 0 0 0 0 0 0 0 0 0 0 0 0 0
##$SELREC= (0..9)
0 0 0 0 0 0 0 0 0 0
##$SFO1= 75.465988
##$SFO2= 300.123
##$SFO3= 300.124853
##$SFO4= 300.124853
##$SFO5= 300.124853
##$SFO6= 300.124853
##$SFO7= 300.124853
##$SFO8= 300.124853
##$TY= (0..123)
0 0 0 0 0 0 0 0 0 0 0 0 0 0 0 0 0 0 0 0 0 0 0 0 0 0 0 0 0 0 0 0 0 0 0 0
0 0 0 0 0 0 0 0 0 0 0 0 0 0 0 0 0 0 0 0 0 0 0 0 0 0 0 0 0 0 0 0 0 0 0 0
0 0 0 0 0 0 0 0 0 0 0 0 0 0 0 0 0 0 0 0 0 0 0 0 0 0 0 0 0 0 0 0 0 0 0 0
0 0 0 0 0 0 0 0 0 0 0 0 0 0 0 0
##END=
