# Supplementary material for: Diffusion-programmed catalysis in nanoporous material
Source: Nat Commun. 2025 Feb 3;16:1231. doi: 10.1038/s41467-025-56575-6 (PMC11790907; doi:10.1038/s41467-025-56575-6)
Supplement: Supplementary file 5 — Source Data 3 [file 41467_2025_56575_MOESM5_ESM.zip › Raw data file/Raw data file/Figure S10. 1H-NMR of Entry 2/pdata/1/auditp.txt]

##TITLE= Audit trail, TopSpin 3.5 pl 7
##JCAMPDX= 5.01
##ORIGIN= Bruker BioSpin GmbH
##OWNER= nmr
$$ E:/Suvendu/powder train-66/1/pdata/1/auditp.txt
##AUDIT TRAIL=  $$ (NUMBER, WHEN, WHO, WHERE, PROCESS, VERSION, WHAT)
(   1,<2024-04-10 16:19:05.125 +0530>,<nmr>,<PC>,<go4>,<TopSpin 3.5.7>,
      <created by zg
	started at 2024-04-10 16:17:06.081 +0530,
	POWCHK enabled, PULCHK disabled,
       configuration hash MD5:
       06 68 FE B6 0E 6F 33 3A 3F F1 FD 60 B4 76 5A 0F
       data hash MD5: 64K
       74 94 54 A1 9F A7 49 93 57 16 44 38 74 51 31 BA>)
(   2,<2024-04-10 16:19:05.156 +0530>,<nmr>,<PC>,<audit>,<TopSpin 3.5.7>,
      <user comment:
       ICON-NMR User ID: suvendu
       data hash MD5: 64K
       74 94 54 A1 9F A7 49 93 57 16 44 38 74 51 31 BA>)
(   3,<2024-04-10 16:19:06.654 +0530>,<nmr>,<PC>,<proc1d>,<TopSpin 3.5.7>,
      <Start of raw data processing
       ef LB = 0.3 FT_mod = 6 PKNL = 1 SI = 64K 
       data hash MD5: 64K
       C1 88 E2 D3 0C 21 C3 57 E1 B9 C4 6C 99 94 B3 B1>)
(   4,<2024-04-10 16:19:06.857 +0530>,<nmr>,<PC>,<proc1d>,<TopSpin 3.5.7>,
      <apk 
       data hash MD5: 64K
       C3 AE 43 D3 0B A8 B5 F7 CD D1 E2 AA C3 5E 3B CB>)
(   5,<2024-04-10 16:19:06.919 +0530>,<nmr>,<PC>,<proc1d>,<TopSpin 3.5.7>,
      <abs ABSG = 5 
       data hash MD5: 64K
       96 FC 60 8B 7D EC 09 6C 0B 04 D2 D9 AD 00 EA 2A>)
##END=

$$ hash MD5
$$ 5A 31 80 76 59 96 4E 77 AA BF 2C 51 14 6B 87 DC
