# Supplementary material for: Diffusion-programmed catalysis in nanoporous material
Source: Nat Commun. 2025 Feb 3;16:1231. doi: 10.1038/s41467-025-56575-6 (PMC11790907; doi:10.1038/s41467-025-56575-6)
Supplement: Supplementary file 5 — Source Data 3 [file 41467_2025_56575_MOESM5_ESM.zip › Raw data file/Raw data file/Figure S10. 1H-NMR of Entry 2/pdata/1/parm.txt]

Current Data Parameters
NAME     powder train-66              
EXPNO                 1              
PROCNO                1              

F2 - Acquisition Parameters
Date_          20240410              
Time              16.19 h            
INSTRUM           spect              
PROBHD   Z104275_0344 (              
PULPROG            zg30              
TD                65536              
SOLVENT           CDCl3              
NS                   16              
DS                    2              
SWH            6009.615 Hz           
FIDRES         0.183399 Hz           
AQ            5.4525952 sec          
RG                31.05              
DW               83.200 usec         
DE                 6.50 usec         
TE                298.2 K            
D1           1.00000000 sec          
TD0                   1              
SFO1        300.1248533 MHz          
NUC1                 1H              
P1                14.00 usec         
PLW1         8.74720001 W            

F2 - Processing parameters
SI                65536              
SF          300.1230169 MHz          
WDW                  EM              
SSB      0              
LB                 0.30 Hz           
GB       0              
PC                 1.00              
