# Supplementary material for: Diffusion-programmed catalysis in nanoporous material
Source: Nat Commun. 2025 Feb 3;16:1231. doi: 10.1038/s41467-025-56575-6 (PMC11790907; doi:10.1038/s41467-025-56575-6)
Supplement: Supplementary file 5 — Source Data 3 [file 41467_2025_56575_MOESM5_ESM.zip › Raw data file/Raw data file/Figure S10. 1H-NMR of Entry 2/pdata/1/peaklist.xml]

<?xml version="1.0" encoding="UTF-8"?>
<PeakList>
  <PeakList1D>
    <PeakList1DHeader creator="nmr" date="2024-04-10T16:19:06.950+05:30" expNo="1" name="powder train-66" owner="" procNo="1" source="E:/Suvendu">
      <PeakPickDetails>F1=16.130671ppm, F2=-3.893170ppm, MI=0.00cm, MAXI=10000.00cm, PC=1.000
      </PeakPickDetails>
    </PeakList1DHeader>
    <Peak1D F1="16.083958" intensity="2.148037e-003" type="0"/>
    <Peak1D F1="16.053211" intensity="2.388313e-003" type="0"/>
    <Peak1D F1="16.005230" intensity="2.208363e-003" type="0"/>
    <Peak1D F1="15.945270" intensity="2.019443e-003" type="0"/>
    <Peak1D F1="15.897667" intensity="1.837248e-003" type="0"/>
    <Peak1D F1="15.867493" intensity="2.142814e-003" type="0"/>
    <Peak1D F1="15.841274" intensity="2.158099e-003" type="0"/>
    <Peak1D F1="15.733786" intensity="1.982552e-003" type="0"/>
    <Peak1D F1="15.639292" intensity="1.779407e-003" type="0"/>
    <Peak1D F1="15.600574" intensity="1.998485e-003" type="0"/>
    <Peak1D F1="15.538038" intensity="1.758900e-003" type="0"/>
    <Peak1D F1="15.495762" intensity="2.051972e-003" type="0"/>
    <Peak1D F1="15.481249" intensity="2.032232e-003" type="0"/>
    <Peak1D F1="15.452188" intensity="1.753889e-003" type="0"/>
    <Peak1D F1="10.968430" intensity="1.700684e-003" type="0"/>
    <Peak1D F1="10.800844" intensity="1.714654e-003" type="0"/>
    <Peak1D F1="10.150744" intensity="6.251739e-003" type="0"/>
    <Peak1D F1="10.101487" intensity="2.010267e-003" type="0"/>
    <Peak1D F1="10.031604" intensity="2.322349e-003" type="0"/>
    <Peak1D F1="9.858271" intensity="9.524589e-001" type="0"/>
    <Peak1D F1="9.560713" intensity="6.106824e-003" type="0"/>
    <Peak1D F1="8.383417" intensity="5.289956e-003" type="0"/>
    <Peak1D F1="8.377785" intensity="4.475401e-003" type="0"/>
    <Peak1D F1="8.321163" intensity="1.707999e-003" type="0"/>
    <Peak1D F1="8.283917" intensity="3.063332e-003" type="0"/>
    <Peak1D F1="8.123565" intensity="7.113257e-001" type="0"/>
    <Peak1D F1="7.953535" intensity="8.265740e-002" type="0"/>
    <Peak1D F1="7.854135" intensity="1.100213e+000" type="0"/>
    <Peak1D F1="7.734102" intensity="1.407715e+000" type="0"/>
    <Peak1D F1="7.666752" intensity="3.005884e-002" type="0"/>
    <Peak1D F1="7.588811" intensity="5.954599e-002" type="0"/>
    <Peak1D F1="7.473229" intensity="7.013516e-001" type="0"/>
    <Peak1D F1="7.390700" intensity="2.321802e+000" type="0"/>
    <Peak1D F1="7.331751" intensity="5.784138e+000" type="0"/>
    <Peak1D F1="7.214267" intensity="6.484268e+000" type="0"/>
    <Peak1D F1="6.964162" intensity="3.883728e-002" type="0"/>
    <Peak1D F1="6.951992" intensity="3.999618e-002" type="0"/>
    <Peak1D F1="6.835284" intensity="6.425465e-003" type="0"/>
    <Peak1D F1="6.728383" intensity="3.485888e-003" type="0"/>
    <Peak1D F1="6.713027" intensity="2.944420e-003" type="0"/>
    <Peak1D F1="5.572890" intensity="7.207537e-003" type="0"/>
    <Peak1D F1="5.510045" intensity="1.083355e-002" type="0"/>
    <Peak1D F1="5.364700" intensity="8.793191e-001" type="0"/>
    <Peak1D F1="5.309581" intensity="1.980779e+000" type="0"/>
    <Peak1D F1="5.247645" intensity="1.611072e+000" type="0"/>
    <Peak1D F1="5.095557" intensity="4.573030e-003" type="0"/>
    <Peak1D F1="5.038173" intensity="9.520099e-003" type="0"/>
    <Peak1D F1="4.974490" intensity="6.583762e-003" type="0"/>
    <Peak1D F1="4.455157" intensity="1.400511e-002" type="0"/>
    <Peak1D F1="4.335379" intensity="4.935260e-002" type="0"/>
    <Peak1D F1="4.312281" intensity="4.487751e-002" type="0"/>
    <Peak1D F1="4.254784" intensity="6.476275e-001" type="0"/>
    <Peak1D F1="4.233542" intensity="8.930933e-001" type="0"/>
    <Peak1D F1="4.215600" intensity="6.392629e-001" type="0"/>
    <Peak1D F1="4.112731" intensity="5.433096e+000" type="0"/>
    <Peak1D F1="4.091333" intensity="7.407850e+000" type="0"/>
    <Peak1D F1="4.073102" intensity="5.205074e+000" type="0"/>
    <Peak1D F1="3.860544" intensity="9.858061e-002" type="0"/>
    <Peak1D F1="3.840544" intensity="1.120229e-001" type="0"/>
    <Peak1D F1="3.628397" intensity="8.195805e-002" type="0"/>
    <Peak1D F1="3.506567" intensity="1.866879e+000" type="0"/>
    <Peak1D F1="3.489556" intensity="1.864012e+000" type="0"/>
    <Peak1D F1="3.467408" intensity="1.525003e+000" type="0"/>
    <Peak1D F1="3.440506" intensity="1.551782e+000" type="0"/>
    <Peak1D F1="3.418745" intensity="1.985877e+000" type="0"/>
    <Peak1D F1="3.399493" intensity="1.785305e+000" type="0"/>
    <Peak1D F1="3.345488" intensity="1.189011e+001" type="0"/>
    <Peak1D F1="3.337012" intensity="1.229348e+001" type="0"/>
    <Peak1D F1="3.283816" intensity="7.011692e-001" type="0"/>
    <Peak1D F1="3.274261" intensity="7.092575e-001" type="0"/>
    <Peak1D F1="3.184955" intensity="1.500000e+001" type="0"/>
    <Peak1D F1="2.943932" intensity="9.986954e-002" type="0"/>
    <Peak1D F1="2.827957" intensity="1.746655e-002" type="0"/>
    <Peak1D F1="2.765457" intensity="2.046988e-001" type="0"/>
    <Peak1D F1="2.709899" intensity="1.991712e-001" type="0"/>
    <Peak1D F1="2.624160" intensity="1.154281e-002" type="0"/>
    <Peak1D F1="2.567650" intensity="2.504584e-003" type="0"/>
    <Peak1D F1="2.510683" intensity="2.864719e-003" type="0"/>
    <Peak1D F1="2.464655" intensity="1.209296e-002" type="0"/>
    <Peak1D F1="2.181810" intensity="4.156003e-003" type="0"/>
    <Peak1D F1="1.914163" intensity="3.862095e-002" type="0"/>
    <Peak1D F1="1.469507" intensity="1.684888e-002" type="0"/>
    <Peak1D F1="1.448977" intensity="1.515270e-002" type="0"/>
    <Peak1D F1="1.372640" intensity="8.499105e-002" type="0"/>
    <Peak1D F1="1.351541" intensity="1.005804e-001" type="0"/>
    <Peak1D F1="1.258997" intensity="1.450513e+000" type="0"/>
    <Peak1D F1="1.238743" intensity="1.441917e+000" type="0"/>
    <Peak1D F1="1.162678" intensity="1.241709e+001" type="0"/>
    <Peak1D F1="1.141488" intensity="1.370015e+001" type="0"/>
    <Peak1D F1="1.126192" intensity="1.046078e+001" type="0"/>
    <Peak1D F1="0.975350" intensity="1.295686e-001" type="0"/>
    <Peak1D F1="0.949716" intensity="1.390846e-001" type="0"/>
    <Peak1D F1="0.927944" intensity="1.375158e-001" type="0"/>
    <Peak1D F1="0.759293" intensity="1.236110e-001" type="0"/>
    <Peak1D F1="0.559928" intensity="1.271546e-002" type="0"/>
    <Peak1D F1="0.546113" intensity="1.251050e-002" type="0"/>
    <Peak1D F1="0.466943" intensity="8.689349e-003" type="0"/>
    <Peak1D F1="0.455652" intensity="8.351651e-003" type="0"/>
    <Peak1D F1="0.440561" intensity="8.049917e-003" type="0"/>
    <Peak1D F1="0.399469" intensity="7.027633e-003" type="0"/>
    <Peak1D F1="0.204038" intensity="8.171173e-003" type="0"/>
    <Peak1D F1="0.133413" intensity="3.973518e-003" type="0"/>
    <Peak1D F1="-0.000151" intensity="8.182297e-001" type="0"/>
    <Peak1D F1="-0.101475" intensity="2.454258e-002" type="0"/>
    <Peak1D F1="-0.200871" intensity="7.055881e-003" type="0"/>
    <Peak1D F1="-0.258373" intensity="2.856511e-003" type="0"/>
    <Peak1D F1="-0.289623" intensity="2.205464e-003" type="0"/>
    <Peak1D F1="-0.300226" intensity="2.137057e-003" type="0"/>
    <Peak1D F1="-0.313990" intensity="2.831149e-003" type="0"/>
    <Peak1D F1="-0.416551" intensity="1.681448e-003" type="0"/>
    <Peak1D F1="-0.690998" intensity="1.694246e-003" type="0"/>
    <Peak1D F1="-2.326653" intensity="1.819587e-003" type="0"/>
  </PeakList1D>
</PeakList>
