# Supplementary material for: Diffusion-programmed catalysis in nanoporous material
Source: Nat Commun. 2025 Feb 3;16:1231. doi: 10.1038/s41467-025-56575-6 (PMC11790907; doi:10.1038/s41467-025-56575-6)
Supplement: Supplementary file 5 — Source Data 3 [file 41467_2025_56575_MOESM5_ESM.zip › Raw data file/Raw data file/Figure S10. 1H-NMR of Entry 3/pdata/1/auditp.txt]

##TITLE= Audit trail, TopSpin 3.5 pl 7
##JCAMPDX= 5.01
##ORIGIN= Bruker BioSpin GmbH
##OWNER= nmr
$$ E:/Suvendu/powder train-73/2/pdata/1/auditp.txt
##AUDIT TRAIL=  $$ (NUMBER, WHEN, WHO, WHERE, PROCESS, VERSION, WHAT)
(   1,<2024-04-15 12:32:56.469 +0530>,<nmr>,<PC>,<go4>,<TopSpin 3.5.7>,
      <created by zg
	started at 2024-04-15 12:30:57.269 +0530,
	POWCHK enabled, PULCHK disabled,
       configuration hash MD5:
       06 68 FE B6 0E 6F 33 3A 3F F1 FD 60 B4 76 5A 0F
       data hash MD5: 64K
       72 DC E0 7D 5A 17 1D 28 38 0B BF 7C 3A B0 92 77>)
(   2,<2024-04-15 12:32:56.516 +0530>,<nmr>,<PC>,<audit>,<TopSpin 3.5.7>,
      <user comment:
       ICON-NMR User ID: suvendu
       data hash MD5: 64K
       72 DC E0 7D 5A 17 1D 28 38 0B BF 7C 3A B0 92 77>)
(   3,<2024-04-15 12:32:56.874 +0530>,<nmr>,<PC>,<proc1d>,<TopSpin 3.5.7>,
      <Start of raw data processing
       ef LB = 0.3 FT_mod = 6 PKNL = 1 SI = 64K 
       data hash MD5: 64K
       75 BB 84 2B AF 04 1B A5 33 5A 47 5B AB 02 71 42>)
(   4,<2024-04-15 12:32:57.062 +0530>,<nmr>,<PC>,<proc1d>,<TopSpin 3.5.7>,
      <apk 
       data hash MD5: 64K
       63 97 D1 CF 7E 69 E8 A5 EF 99 77 31 70 51 1E 38>)
(   5,<2024-04-15 12:32:57.124 +0530>,<nmr>,<PC>,<proc1d>,<TopSpin 3.5.7>,
      <abs ABSG = 5 
       data hash MD5: 64K
       D9 D9 4A F9 6B 59 78 78 44 E2 42 CC 41 CD C6 08>)
##END=

$$ hash MD5
$$ C4 FB 5D 01 AF 80 D0 7B B0 51 83 DF E1 FD F7 57
