# Supplementary material for: Diffusion-programmed catalysis in nanoporous material
Source: Nat Commun. 2025 Feb 3;16:1231. doi: 10.1038/s41467-025-56575-6 (PMC11790907; doi:10.1038/s41467-025-56575-6)
Supplement: Supplementary file 5 — Source Data 3 [file 41467_2025_56575_MOESM5_ESM.zip › Raw data file/Raw data file/Figure S10. 1H-NMR of Entry 3/pdata/1/peaklist.xml]

<?xml version="1.0" encoding="UTF-8"?>
<PeakList>
  <PeakList1D>
    <PeakList1DHeader creator="nmr" date="2024-04-15T12:32:57.155+05:30" expNo="2" name="powder train-73" owner="" procNo="1" source="E:/Suvendu">
      <PeakPickDetails>F1=16.146450ppm, F2=-3.877391ppm, MI=0.00cm, MAXI=10000.00cm, PC=1.000
      </PeakPickDetails>
    </PeakList1DHeader>
    <Peak1D F1="16.030548" intensity="2.856264e-003" type="0"/>
    <Peak1D F1="15.968760" intensity="3.018132e-003" type="0"/>
    <Peak1D F1="15.880430" intensity="3.170248e-003" type="0"/>
    <Peak1D F1="15.831602" intensity="2.668684e-003" type="0"/>
    <Peak1D F1="15.800334" intensity="2.838291e-003" type="0"/>
    <Peak1D F1="15.793114" intensity="2.878502e-003" type="0"/>
    <Peak1D F1="15.766034" intensity="3.260057e-003" type="0"/>
    <Peak1D F1="15.752075" intensity="2.511284e-003" type="0"/>
    <Peak1D F1="15.731896" intensity="2.579286e-003" type="0"/>
    <Peak1D F1="15.622690" intensity="2.504848e-003" type="0"/>
    <Peak1D F1="15.570579" intensity="2.631507e-003" type="0"/>
    <Peak1D F1="11.089968" intensity="2.649691e-003" type="0"/>
    <Peak1D F1="10.965638" intensity="2.505036e-003" type="0"/>
    <Peak1D F1="10.289939" intensity="2.607794e-003" type="0"/>
    <Peak1D F1="10.259283" intensity="2.536955e-003" type="0"/>
    <Peak1D F1="10.177383" intensity="2.623553e-002" type="0"/>
    <Peak1D F1="10.108800" intensity="3.048814e-003" type="0"/>
    <Peak1D F1="10.030122" intensity="4.953771e-003" type="0"/>
    <Peak1D F1="9.888451" intensity="4.321594e+000" type="0"/>
    <Peak1D F1="9.760323" intensity="6.605573e-003" type="0"/>
    <Peak1D F1="9.712495" intensity="3.947460e-003" type="0"/>
    <Peak1D F1="9.595270" intensity="2.521641e-002" type="0"/>
    <Peak1D F1="9.244684" intensity="2.673174e-003" type="0"/>
    <Peak1D F1="8.434520" intensity="2.915966e-003" type="0"/>
    <Peak1D F1="8.398521" intensity="2.055303e-002" type="0"/>
    <Peak1D F1="8.353539" intensity="3.499663e-003" type="0"/>
    <Peak1D F1="8.346528" intensity="3.196466e-003" type="0"/>
    <Peak1D F1="8.273889" intensity="5.269956e-003" type="0"/>
    <Peak1D F1="8.135839" intensity="3.086601e+000" type="0"/>
    <Peak1D F1="8.024428" intensity="4.740211e-002" type="0"/>
    <Peak1D F1="7.961453" intensity="2.319103e-001" type="0"/>
    <Peak1D F1="7.867598" intensity="4.368927e+000" type="0"/>
    <Peak1D F1="7.757289" intensity="6.072518e+000" type="0"/>
    <Peak1D F1="7.690037" intensity="8.106794e-002" type="0"/>
    <Peak1D F1="7.674066" intensity="7.341912e-002" type="0"/>
    <Peak1D F1="7.504869" intensity="2.739199e+000" type="0"/>
    <Peak1D F1="7.419009" intensity="8.295413e+000" type="0"/>
    <Peak1D F1="7.304392" intensity="3.110532e-001" type="0"/>
    <Peak1D F1="7.254121" intensity="6.691603e-001" type="0"/>
    <Peak1D F1="7.154507" intensity="9.991816e-002" type="0"/>
    <Peak1D F1="7.004822" intensity="1.036392e-002" type="0"/>
    <Peak1D F1="6.989090" intensity="8.956841e-003" type="0"/>
    <Peak1D F1="6.971959" intensity="7.406466e-003" type="0"/>
    <Peak1D F1="6.962589" intensity="7.118779e-003" type="0"/>
    <Peak1D F1="6.943909" intensity="6.457039e-003" type="0"/>
    <Peak1D F1="6.896695" intensity="6.872675e-003" type="0"/>
    <Peak1D F1="6.886662" intensity="6.883538e-003" type="0"/>
    <Peak1D F1="6.854292" intensity="2.711459e-003" type="0"/>
    <Peak1D F1="6.773882" intensity="5.387554e-003" type="0"/>
    <Peak1D F1="6.748541" intensity="5.593489e-003" type="0"/>
    <Peak1D F1="6.560090" intensity="2.602182e-003" type="0"/>
    <Peak1D F1="5.513476" intensity="5.300913e-003" type="0"/>
    <Peak1D F1="5.371454" intensity="4.221354e-003" type="0"/>
    <Peak1D F1="5.315288" intensity="3.847106e-002" type="0"/>
    <Peak1D F1="5.262624" intensity="8.996576e-003" type="0"/>
    <Peak1D F1="5.191836" intensity="1.026091e-002" type="0"/>
    <Peak1D F1="4.896946" intensity="3.551509e-003" type="0"/>
    <Peak1D F1="4.840615" intensity="5.517473e-003" type="0"/>
    <Peak1D F1="4.579757" intensity="8.010244e-002" type="0"/>
    <Peak1D F1="4.502240" intensity="2.769700e-002" type="0"/>
    <Peak1D F1="4.474010" intensity="3.148048e-002" type="0"/>
    <Peak1D F1="4.333315" intensity="1.064882e-001" type="0"/>
    <Peak1D F1="4.275499" intensity="2.687650e+000" type="0"/>
    <Peak1D F1="4.254972" intensity="3.704713e+000" type="0"/>
    <Peak1D F1="4.234682" intensity="2.699703e+000" type="0"/>
    <Peak1D F1="4.145640" intensity="6.438594e+000" type="0"/>
    <Peak1D F1="4.124842" intensity="8.802464e+000" type="0"/>
    <Peak1D F1="4.104417" intensity="6.431652e+000" type="0"/>
    <Peak1D F1="3.877176" intensity="9.401421e-002" type="0"/>
    <Peak1D F1="3.752444" intensity="3.881294e-002" type="0"/>
    <Peak1D F1="3.627646" intensity="9.810485e-002" type="0"/>
    <Peak1D F1="3.587443" intensity="3.849907e-002" type="0"/>
    <Peak1D F1="3.568440" intensity="3.675517e-002" type="0"/>
    <Peak1D F1="3.548587" intensity="2.795978e-002" type="0"/>
    <Peak1D F1="3.501019" intensity="4.659109e-002" type="0"/>
    <Peak1D F1="3.405149" intensity="1.500000e+001" type="0"/>
    <Peak1D F1="3.279658" intensity="3.953036e-002" type="0"/>
    <Peak1D F1="3.256269" intensity="3.950430e-002" type="0"/>
    <Peak1D F1="3.185716" intensity="1.291230e-001" type="0"/>
    <Peak1D F1="3.127054" intensity="1.189750e-002" type="0"/>
    <Peak1D F1="3.077754" intensity="1.001297e-002" type="0"/>
    <Peak1D F1="2.998903" intensity="5.475936e-003" type="0"/>
    <Peak1D F1="2.958323" intensity="5.343345e-003" type="0"/>
    <Peak1D F1="2.892437" intensity="1.174671e-002" type="0"/>
    <Peak1D F1="2.838071" intensity="2.184235e-001" type="0"/>
    <Peak1D F1="2.757097" intensity="2.126318e-001" type="0"/>
    <Peak1D F1="2.714576" intensity="1.342859e-002" type="0"/>
    <Peak1D F1="2.535813" intensity="2.917327e-003" type="0"/>
    <Peak1D F1="2.530103" intensity="2.695979e-003" type="0"/>
    <Peak1D F1="2.496284" intensity="1.770331e-002" type="0"/>
    <Peak1D F1="2.231423" intensity="3.606464e-003" type="0"/>
    <Peak1D F1="2.222437" intensity="5.137067e-003" type="0"/>
    <Peak1D F1="2.076547" intensity="1.233806e-002" type="0"/>
    <Peak1D F1="2.062616" intensity="8.215827e-003" type="0"/>
    <Peak1D F1="2.036768" intensity="5.964473e-003" type="0"/>
    <Peak1D F1="1.918840" intensity="1.154404e-002" type="0"/>
    <Peak1D F1="1.667957" intensity="4.719452e-003" type="0"/>
    <Peak1D F1="1.661552" intensity="4.636723e-003" type="0"/>
    <Peak1D F1="1.651170" intensity="4.547377e-003" type="0"/>
    <Peak1D F1="1.551485" intensity="1.289454e-002" type="0"/>
    <Peak1D F1="1.534990" intensity="1.586854e-002" type="0"/>
    <Peak1D F1="1.472827" intensity="4.896496e-002" type="0"/>
    <Peak1D F1="1.397732" intensity="1.098154e-001" type="0"/>
    <Peak1D F1="1.379187" intensity="1.046884e-001" type="0"/>
    <Peak1D F1="1.278920" intensity="5.741605e+000" type="0"/>
    <Peak1D F1="1.259888" intensity="5.636395e+000" type="0"/>
    <Peak1D F1="1.187440" intensity="1.375214e+001" type="0"/>
    <Peak1D F1="1.168297" intensity="1.348992e+001" type="0"/>
    <Peak1D F1="1.070623" intensity="2.865679e-001" type="0"/>
    <Peak1D F1="1.041833" intensity="2.927540e-001" type="0"/>
    <Peak1D F1="0.948586" intensity="2.280575e-001" type="0"/>
    <Peak1D F1="0.831313" intensity="5.393309e-002" type="0"/>
    <Peak1D F1="0.754328" intensity="1.834251e-001" type="0"/>
    <Peak1D F1="0.528548" intensity="1.175332e-002" type="0"/>
    <Peak1D F1="0.498318" intensity="1.050123e-002" type="0"/>
    <Peak1D F1="0.460697" intensity="8.539789e-003" type="0"/>
    <Peak1D F1="0.438562" intensity="7.691280e-003" type="0"/>
    <Peak1D F1="0.375890" intensity="7.527511e-003" type="0"/>
    <Peak1D F1="0.349988" intensity="7.104230e-003" type="0"/>
    <Peak1D F1="0.307470" intensity="6.618685e-003" type="0"/>
    <Peak1D F1="0.255927" intensity="4.791022e-003" type="0"/>
    <Peak1D F1="0.195047" intensity="1.332785e-002" type="0"/>
    <Peak1D F1="0.139450" intensity="3.192428e-003" type="0"/>
    <Peak1D F1="-0.000151" intensity="1.973739e+000" type="0"/>
    <Peak1D F1="-0.112766" intensity="5.251394e-002" type="0"/>
    <Peak1D F1="-0.152292" intensity="6.144102e-003" type="0"/>
    <Peak1D F1="-0.171744" intensity="5.743679e-003" type="0"/>
    <Peak1D F1="-0.191867" intensity="1.453055e-002" type="0"/>
    <Peak1D F1="-0.255551" intensity="3.382121e-003" type="0"/>
    <Peak1D F1="-0.294957" intensity="3.200755e-003" type="0"/>
    <Peak1D F1="-0.303949" intensity="2.821647e-003" type="0"/>
    <Peak1D F1="-0.326614" intensity="2.631175e-003" type="0"/>
    <Peak1D F1="-0.416904" intensity="2.549618e-003" type="0"/>
    <Peak1D F1="-3.199790" intensity="2.515836e-003" type="0"/>
    <Peak1D F1="-3.367296" intensity="2.898960e-003" type="0"/>
  </PeakList1D>
</PeakList>
