# Supplementary material for: Diffusion-programmed catalysis in nanoporous material
Source: Nat Commun. 2025 Feb 3;16:1231. doi: 10.1038/s41467-025-56575-6 (PMC11790907; doi:10.1038/s41467-025-56575-6)
Supplement: Supplementary file 5 — Source Data 3 [file 41467_2025_56575_MOESM5_ESM.zip › Raw data file/Raw data file/Figure S11. 1H-NMR of Entry 4/audita.txt]

##TITLE= Audit trail, TopSpin 3.5 pl 7
##JCAMPDX= 5.01
##ORIGIN= Bruker BioSpin GmbH
##OWNER= nmr
$$ E:/Suvendu/catalysis tert 25 equv uionh2/3/audita.txt
##AUDIT TRAIL=  $$ (NUMBER, WHEN, WHO, WHERE, PROCESS, VERSION, WHAT)
(   1,<2023-09-21 13:55:34.016 +0530>,<nmr>,<PC>,<go4>,<TopSpin 3.5.7>,
      <created by zg
	started at 2023-09-21 13:53:34.793 +0530,
	POWCHK enabled, PULCHK disabled,
       configuration hash MD5:
       06 68 FE B6 0E 6F 33 3A 3F F1 FD 60 B4 76 5A 0F
       data hash MD5: 64K
       A6 68 1F 9F 11 54 9D 13 37 DD 9C AC CC E9 DD 6B>)
(   2,<2023-09-21 13:55:34.056 +0530>,<nmr>,<PC>,<audit>,<TopSpin 3.5.7>,
      <user comment:
       ICON-NMR User ID: suvendu
       data hash MD5: 64K
       A6 68 1F 9F 11 54 9D 13 37 DD 9C AC CC E9 DD 6B>)
##END=

$$ hash MD5
$$ B9 7D 3C 81 1C 74 A2 FD B1 90 6A 64 EE BF B8 F8
