# Supplementary material for: Diffusion-programmed catalysis in nanoporous material
Source: Nat Commun. 2025 Feb 3;16:1231. doi: 10.1038/s41467-025-56575-6 (PMC11790907; doi:10.1038/s41467-025-56575-6)
Supplement: Supplementary file 5 — Source Data 3 [file 41467_2025_56575_MOESM5_ESM.zip › Raw data file/Raw data file/Figure S11. 1H-NMR of Entry 4/pdata/1/auditp.txt]

##TITLE= Audit trail, TopSpin 3.5 pl 7
##JCAMPDX= 5.01
##ORIGIN= Bruker BioSpin GmbH
##OWNER= nmr
$$ E:/Suvendu/catalysis tert 25 equv uionh2/3/pdata/1/auditp.txt
##AUDIT TRAIL=  $$ (NUMBER, WHEN, WHO, WHERE, PROCESS, VERSION, WHAT)
(   1,<2023-09-21 13:55:34.016 +0530>,<nmr>,<PC>,<go4>,<TopSpin 3.5.7>,
      <created by zg
	started at 2023-09-21 13:53:34.793 +0530,
	POWCHK enabled, PULCHK disabled,
       configuration hash MD5:
       06 68 FE B6 0E 6F 33 3A 3F F1 FD 60 B4 76 5A 0F
       data hash MD5: 64K
       A6 68 1F 9F 11 54 9D 13 37 DD 9C AC CC E9 DD 6B>)
(   2,<2023-09-21 13:55:34.056 +0530>,<nmr>,<PC>,<audit>,<TopSpin 3.5.7>,
      <user comment:
       ICON-NMR User ID: suvendu
       data hash MD5: 64K
       A6 68 1F 9F 11 54 9D 13 37 DD 9C AC CC E9 DD 6B>)
(   3,<2023-09-21 13:55:34.476 +0530>,<nmr>,<PC>,<proc1d>,<TopSpin 3.5.7>,
      <Start of raw data processing
       ef LB = 0.3 FT_mod = 6 PKNL = 1 SI = 64K 
       data hash MD5: 64K
       FE 5B CE 08 63 9C 99 6C 23 83 2C 93 9D B9 3E C8>)
(   4,<2023-09-21 13:55:34.646 +0530>,<nmr>,<PC>,<proc1d>,<TopSpin 3.5.7>,
      <apk 
       data hash MD5: 64K
       6D 38 F0 69 E1 7A 68 7A 2A 1A 1C AD 80 63 8E AE>)
(   5,<2023-09-21 13:55:34.716 +0530>,<nmr>,<PC>,<proc1d>,<TopSpin 3.5.7>,
      <abs ABSG = 5 
       data hash MD5: 64K
       96 9E F5 AA 21 1D 16 8A 59 EB 97 8E 73 C9 FE 41>)
##END=

$$ hash MD5
$$ 1D 77 60 34 C8 3B 6E 30 44 4F DE AC 92 CC 9B 92
