# Supplementary material for: Diffusion-programmed catalysis in nanoporous material
Source: Nat Commun. 2025 Feb 3;16:1231. doi: 10.1038/s41467-025-56575-6 (PMC11790907; doi:10.1038/s41467-025-56575-6)
Supplement: Supplementary file 5 — Source Data 3 [file 41467_2025_56575_MOESM5_ESM.zip › Raw data file/Raw data file/Figure S11. 1H-NMR of Entry 4/pdata/1/peaklist.xml]

<?xml version="1.0" encoding="UTF-8"?>
<PeakList>
  <PeakList1D>
    <PeakList1DHeader creator="nmr" date="2023-09-21T13:55:34.736+05:30" expNo="3" name="catalysis tert 25 equv uionh2" owner="" procNo="1" source="E:/Suvendu">
      <PeakPickDetails>F1=16.133789ppm, F2=-3.890051ppm, MI=0.00cm, MAXI=10000.00cm, PC=1.000
      </PeakPickDetails>
    </PeakList1DHeader>
    <Peak1D F1="16.022734" intensity="8.864747e-004" type="0"/>
    <Peak1D F1="15.915769" intensity="1.161304e-003" type="0"/>
    <Peak1D F1="15.887121" intensity="8.567223e-004" type="0"/>
    <Peak1D F1="15.747820" intensity="9.264292e-004" type="0"/>
    <Peak1D F1="15.550035" intensity="8.712409e-004" type="0"/>
    <Peak1D F1="11.600843" intensity="8.958004e-004" type="0"/>
    <Peak1D F1="11.200719" intensity="8.224917e-004" type="0"/>
    <Peak1D F1="10.699817" intensity="9.302139e-004" type="0"/>
    <Peak1D F1="10.208676" intensity="4.858437e-003" type="0"/>
    <Peak1D F1="9.923643" intensity="8.700213e-001" type="0"/>
    <Peak1D F1="9.788142" intensity="3.319685e-003" type="0"/>
    <Peak1D F1="9.629362" intensity="5.767840e-003" type="0"/>
    <Peak1D F1="9.475985" intensity="8.502582e-004" type="0"/>
    <Peak1D F1="8.338142" intensity="8.847040e-004" type="0"/>
    <Peak1D F1="8.176045" intensity="1.321406e-002" type="0"/>
    <Peak1D F1="8.078301" intensity="2.589497e-001" type="0"/>
    <Peak1D F1="8.000320" intensity="7.604562e-002" type="0"/>
    <Peak1D F1="7.877223" intensity="3.322495e-001" type="0"/>
    <Peak1D F1="7.790663" intensity="1.045964e+000" type="0"/>
    <Peak1D F1="7.537270" intensity="4.909455e-001" type="0"/>
    <Peak1D F1="7.437308" intensity="1.172948e+000" type="0"/>
    <Peak1D F1="7.269443" intensity="1.068057e-001" type="0"/>
    <Peak1D F1="7.237087" intensity="1.090100e-001" type="0"/>
    <Peak1D F1="7.032877" intensity="3.619377e-003" type="0"/>
    <Peak1D F1="7.008605" intensity="3.055863e-003" type="0"/>
    <Peak1D F1="6.989435" intensity="3.112338e-003" type="0"/>
    <Peak1D F1="6.966280" intensity="2.665132e-003" type="0"/>
    <Peak1D F1="6.908421" intensity="2.728844e-003" type="0"/>
    <Peak1D F1="6.848509" intensity="1.914444e-003" type="0"/>
    <Peak1D F1="6.778466" intensity="2.524444e-003" type="0"/>
    <Peak1D F1="6.717440" intensity="9.002464e-004" type="0"/>
    <Peak1D F1="5.742797" intensity="1.911858e-003" type="0"/>
    <Peak1D F1="5.625595" intensity="1.648256e-002" type="0"/>
    <Peak1D F1="5.408512" intensity="4.034400e-002" type="0"/>
    <Peak1D F1="5.238447" intensity="2.862385e-003" type="0"/>
    <Peak1D F1="4.924922" intensity="1.167715e-003" type="0"/>
    <Peak1D F1="4.854711" intensity="2.405556e-003" type="0"/>
    <Peak1D F1="4.818417" intensity="1.752498e-003" type="0"/>
    <Peak1D F1="4.604998" intensity="4.180856e-003" type="0"/>
    <Peak1D F1="4.481595" intensity="2.787382e-003" type="0"/>
    <Peak1D F1="4.289331" intensity="5.734488e-003" type="0"/>
    <Peak1D F1="4.184302" intensity="1.041967e-002" type="0"/>
    <Peak1D F1="4.169462" intensity="1.064239e-002" type="0"/>
    <Peak1D F1="4.122295" intensity="5.776825e-003" type="0"/>
    <Peak1D F1="4.078183" intensity="5.726256e-003" type="0"/>
    <Peak1D F1="3.943860" intensity="9.093546e-003" type="0"/>
    <Peak1D F1="3.618752" intensity="6.841199e-002" type="0"/>
    <Peak1D F1="3.536498" intensity="7.359258e-002" type="0"/>
    <Peak1D F1="3.471478" intensity="4.559769e-002" type="0"/>
    <Peak1D F1="3.463017" intensity="4.583067e-002" type="0"/>
    <Peak1D F1="3.444979" intensity="4.431712e-002" type="0"/>
    <Peak1D F1="3.405798" intensity="4.414735e-002" type="0"/>
    <Peak1D F1="3.311387" intensity="3.488535e+000" type="0"/>
    <Peak1D F1="3.183088" intensity="1.238662e-002" type="0"/>
    <Peak1D F1="3.082546" intensity="2.330536e-002" type="0"/>
    <Peak1D F1="2.918538" intensity="7.755969e-003" type="0"/>
    <Peak1D F1="2.857697" intensity="1.147018e-002" type="0"/>
    <Peak1D F1="2.787270" intensity="7.280238e-003" type="0"/>
    <Peak1D F1="2.706698" intensity="2.285357e-003" type="0"/>
    <Peak1D F1="2.083155" intensity="5.373580e-003" type="0"/>
    <Peak1D F1="2.005947" intensity="4.221881e-003" type="0"/>
    <Peak1D F1="1.942546" intensity="4.591823e-003" type="0"/>
    <Peak1D F1="1.839719" intensity="1.819516e-001" type="0"/>
    <Peak1D F1="1.702621" intensity="1.045748e-002" type="0"/>
    <Peak1D F1="1.611624" intensity="9.272764e-002" type="0"/>
    <Peak1D F1="1.494157" intensity="2.387353e+000" type="0"/>
    <Peak1D F1="1.403388" intensity="1.500000e+001" type="0"/>
    <Peak1D F1="1.311561" intensity="1.693342e-001" type="0"/>
    <Peak1D F1="1.253785" intensity="6.477299e-001" type="0"/>
    <Peak1D F1="1.166614" intensity="4.017677e-001" type="0"/>
    <Peak1D F1="0.781210" intensity="5.108212e-002" type="0"/>
    <Peak1D F1="0.459208" intensity="2.691843e-003" type="0"/>
    <Peak1D F1="0.439889" intensity="2.526831e-003" type="0"/>
    <Peak1D F1="0.406311" intensity="2.146471e-003" type="0"/>
    <Peak1D F1="0.384648" intensity="2.250038e-003" type="0"/>
    <Peak1D F1="0.330124" intensity="1.847250e-003" type="0"/>
    <Peak1D F1="0.193635" intensity="5.046450e-003" type="0"/>
    <Peak1D F1="-0.000147" intensity="7.860506e-001" type="0"/>
    <Peak1D F1="-0.090013" intensity="4.161066e-002" type="0"/>
    <Peak1D F1="-0.169064" intensity="3.144763e-003" type="0"/>
    <Peak1D F1="-0.195674" intensity="6.540833e-003" type="0"/>
    <Peak1D F1="-0.284602" intensity="1.771341e-003" type="0"/>
    <Peak1D F1="-0.321916" intensity="1.304575e-003" type="0"/>
    <Peak1D F1="-0.460249" intensity="8.574717e-004" type="0"/>
    <Peak1D F1="-2.978443" intensity="8.925115e-004" type="0"/>
    <Peak1D F1="-3.267576" intensity="8.786281e-004" type="0"/>
    <Peak1D F1="-3.317061" intensity="8.997972e-004" type="0"/>
    <Peak1D F1="-3.350235" intensity="8.643004e-004" type="0"/>
    <Peak1D F1="-3.466054" intensity="8.684932e-004" type="0"/>
    <Peak1D F1="-3.523560" intensity="1.076376e-003" type="0"/>
    <Peak1D F1="-3.551931" intensity="1.077603e-003" type="0"/>
    <Peak1D F1="-3.637652" intensity="9.672877e-004" type="0"/>
    <Peak1D F1="-3.702467" intensity="9.730306e-004" type="0"/>
  </PeakList1D>
</PeakList>
