# Supplementary material for: Diffusion-programmed catalysis in nanoporous material
Source: Nat Commun. 2025 Feb 3;16:1231. doi: 10.1038/s41467-025-56575-6 (PMC11790907; doi:10.1038/s41467-025-56575-6)
Supplement: Supplementary file 5 — Source Data 3 [file 41467_2025_56575_MOESM5_ESM.zip › Raw data file/Raw data file/Figure S11. 1H-NMR of Entry 5/pdata/1/auditp.txt]

##TITLE= Audit trail, TopSpin 3.5 pl 7
##JCAMPDX= 5.01
##ORIGIN= Bruker BioSpin GmbH
##OWNER= nmr
$$ E:/Suvendu/powder train-72/1/pdata/1/auditp.txt
##AUDIT TRAIL=  $$ (NUMBER, WHEN, WHO, WHERE, PROCESS, VERSION, WHAT)
(   1,<2024-04-11 20:40:15.952 +0530>,<nmr>,<PC>,<go4>,<TopSpin 3.5.7>,
      <created by zg
	started at 2024-04-11 20:38:16.830 +0530,
	POWCHK enabled, PULCHK disabled,
       configuration hash MD5:
       06 68 FE B6 0E 6F 33 3A 3F F1 FD 60 B4 76 5A 0F
       data hash MD5: 64K
       C9 AE BA 7F 0D C9 D5 90 87 94 08 A6 CF 6D E3 E8>)
(   2,<2024-04-11 20:40:15.983 +0530>,<nmr>,<PC>,<audit>,<TopSpin 3.5.7>,
      <user comment:
       ICON-NMR User ID: suvendu
       data hash MD5: 64K
       C9 AE BA 7F 0D C9 D5 90 87 94 08 A6 CF 6D E3 E8>)
(   3,<2024-04-11 20:40:17.637 +0530>,<nmr>,<PC>,<proc1d>,<TopSpin 3.5.7>,
      <Start of raw data processing
       ef LB = 0.3 FT_mod = 6 PKNL = 1 SI = 64K 
       data hash MD5: 64K
       8E 5D 0A B4 EA F1 0F F5 23 80 A0 3B D8 59 61 57>)
(   4,<2024-04-11 20:40:17.824 +0530>,<nmr>,<PC>,<proc1d>,<TopSpin 3.5.7>,
      <apk 
       data hash MD5: 64K
       E3 E5 6A A1 51 89 A1 9B 36 FD 1A 9A CC 74 AA 83>)
(   5,<2024-04-11 20:40:17.902 +0530>,<nmr>,<PC>,<proc1d>,<TopSpin 3.5.7>,
      <abs ABSG = 5 
       data hash MD5: 64K
       69 D1 1B 4B 46 3E 8A D4 A2 44 24 27 EA 45 8B 23>)
##END=

$$ hash MD5
$$ E0 38 3D 04 CB 65 D6 68 2B 83 5E 36 65 4F 6E BB
