# Supplementary material for: Diffusion-programmed catalysis in nanoporous material
Source: Nat Commun. 2025 Feb 3;16:1231. doi: 10.1038/s41467-025-56575-6 (PMC11790907; doi:10.1038/s41467-025-56575-6)
Supplement: Supplementary file 5 — Source Data 3 [file 41467_2025_56575_MOESM5_ESM.zip › Raw data file/Raw data file/Figure S11. 1H-NMR of Entry 5/pdata/1/peaklist.xml]

<?xml version="1.0" encoding="UTF-8"?>
<PeakList>
  <PeakList1D>
    <PeakList1DHeader creator="nmr" date="2024-04-11T20:40:17.918+05:30" expNo="1" name="powder train-72" owner="" procNo="1" source="E:/Suvendu">
      <PeakPickDetails>F1=16.134541ppm, F2=-3.889300ppm, MI=0.00cm, MAXI=10000.00cm, PC=1.000
      </PeakPickDetails>
    </PeakList1DHeader>
    <Peak1D F1="16.113640" intensity="1.098097e-003" type="0"/>
    <Peak1D F1="15.947065" intensity="1.054993e-003" type="0"/>
    <Peak1D F1="15.896703" intensity="1.000330e-003" type="0"/>
    <Peak1D F1="15.848124" intensity="1.029926e-003" type="0"/>
    <Peak1D F1="15.810467" intensity="9.795696e-004" type="0"/>
    <Peak1D F1="15.783085" intensity="8.496927e-004" type="0"/>
    <Peak1D F1="15.750505" intensity="8.886523e-004" type="0"/>
    <Peak1D F1="15.722666" intensity="8.194251e-004" type="0"/>
    <Peak1D F1="15.712794" intensity="7.816104e-004" type="0"/>
    <Peak1D F1="15.689057" intensity="8.191807e-004" type="0"/>
    <Peak1D F1="15.661962" intensity="8.309868e-004" type="0"/>
    <Peak1D F1="15.624416" intensity="7.866136e-004" type="0"/>
    <Peak1D F1="15.519486" intensity="7.643122e-004" type="0"/>
    <Peak1D F1="15.470396" intensity="8.408276e-004" type="0"/>
    <Peak1D F1="15.248800" intensity="7.274703e-004" type="0"/>
    <Peak1D F1="12.173580" intensity="6.155986e-004" type="0"/>
    <Peak1D F1="11.846569" intensity="6.875954e-004" type="0"/>
    <Peak1D F1="11.827693" intensity="7.340573e-004" type="0"/>
    <Peak1D F1="11.563831" intensity="6.578284e-004" type="0"/>
    <Peak1D F1="11.535780" intensity="6.627502e-004" type="0"/>
    <Peak1D F1="11.412969" intensity="6.686143e-004" type="0"/>
    <Peak1D F1="11.292859" intensity="8.543710e-004" type="0"/>
    <Peak1D F1="11.222965" intensity="6.152190e-004" type="0"/>
    <Peak1D F1="11.085517" intensity="6.411675e-004" type="0"/>
    <Peak1D F1="11.049142" intensity="7.756286e-004" type="0"/>
    <Peak1D F1="11.036778" intensity="7.224304e-004" type="0"/>
    <Peak1D F1="10.999659" intensity="6.444514e-004" type="0"/>
    <Peak1D F1="10.756937" intensity="6.329477e-004" type="0"/>
    <Peak1D F1="10.690261" intensity="6.977221e-004" type="0"/>
    <Peak1D F1="10.157430" intensity="2.410924e-003" type="0"/>
    <Peak1D F1="9.996024" intensity="7.718918e-004" type="0"/>
    <Peak1D F1="9.869728" intensity="4.085246e-001" type="0"/>
    <Peak1D F1="9.713835" intensity="1.287015e-003" type="0"/>
    <Peak1D F1="9.690995" intensity="1.383083e-003" type="0"/>
    <Peak1D F1="9.620447" intensity="1.074209e-003" type="0"/>
    <Peak1D F1="9.574136" intensity="2.892181e-003" type="0"/>
    <Peak1D F1="8.126209" intensity="4.078344e-003" type="0"/>
    <Peak1D F1="8.048613" intensity="1.265891e-001" type="0"/>
    <Peak1D F1="7.983216" intensity="4.362587e-003" type="0"/>
    <Peak1D F1="7.840585" intensity="2.005349e-001" type="0"/>
    <Peak1D F1="7.738224" intensity="5.722825e-001" type="0"/>
    <Peak1D F1="7.669373" intensity="7.364072e-003" type="0"/>
    <Peak1D F1="7.618336" intensity="1.097453e-002" type="0"/>
    <Peak1D F1="7.476281" intensity="2.679490e-001" type="0"/>
    <Peak1D F1="7.352810" intensity="2.029058e+000" type="0"/>
    <Peak1D F1="7.214205" intensity="1.661382e+000" type="0"/>
    <Peak1D F1="6.944706" intensity="1.683139e-002" type="0"/>
    <Peak1D F1="6.667180" intensity="3.846565e-003" type="0"/>
    <Peak1D F1="6.627993" intensity="3.097616e-003" type="0"/>
    <Peak1D F1="6.598501" intensity="2.682560e-003" type="0"/>
    <Peak1D F1="6.269613" intensity="9.510096e-004" type="0"/>
    <Peak1D F1="5.639044" intensity="5.881497e-003" type="0"/>
    <Peak1D F1="5.510345" intensity="8.595059e-003" type="0"/>
    <Peak1D F1="5.372173" intensity="1.226509e+000" type="0"/>
    <Peak1D F1="5.176930" intensity="3.560445e-003" type="0"/>
    <Peak1D F1="5.100538" intensity="7.090236e-003" type="0"/>
    <Peak1D F1="4.447515" intensity="1.397470e-002" type="0"/>
    <Peak1D F1="4.237224" intensity="4.599142e-003" type="0"/>
    <Peak1D F1="4.099532" intensity="1.376183e-002" type="0"/>
    <Peak1D F1="3.738193" intensity="2.530923e-003" type="0"/>
    <Peak1D F1="3.718449" intensity="2.586410e-003" type="0"/>
    <Peak1D F1="3.670309" intensity="2.095044e-003" type="0"/>
    <Peak1D F1="3.652234" intensity="3.601814e-003" type="0"/>
    <Peak1D F1="3.506770" intensity="1.110809e+000" type="0"/>
    <Peak1D F1="3.503243" intensity="1.113945e+000" type="0"/>
    <Peak1D F1="3.484939" intensity="1.222536e+000" type="0"/>
    <Peak1D F1="3.466196" intensity="1.013296e+000" type="0"/>
    <Peak1D F1="3.442270" intensity="1.001809e+000" type="0"/>
    <Peak1D F1="3.435377" intensity="9.868289e-001" type="0"/>
    <Peak1D F1="3.419760" intensity="1.185877e+000" type="0"/>
    <Peak1D F1="3.404690" intensity="1.050614e+000" type="0"/>
    <Peak1D F1="3.251676" intensity="3.575547e+000" type="0"/>
    <Peak1D F1="3.188159" intensity="5.630118e-002" type="0"/>
    <Peak1D F1="3.055045" intensity="2.002754e-002" type="0"/>
    <Peak1D F1="3.016865" intensity="2.398295e-002" type="0"/>
    <Peak1D F1="2.839597" intensity="9.552340e-004" type="0"/>
    <Peak1D F1="2.763200" intensity="5.971459e-002" type="0"/>
    <Peak1D F1="2.712008" intensity="5.797513e-002" type="0"/>
    <Peak1D F1="2.564126" intensity="3.324533e-003" type="0"/>
    <Peak1D F1="2.289826" intensity="2.610494e-002" type="0"/>
    <Peak1D F1="2.279720" intensity="2.649434e-002" type="0"/>
    <Peak1D F1="1.909156" intensity="2.919969e-003" type="0"/>
    <Peak1D F1="1.670675" intensity="4.697146e-003" type="0"/>
    <Peak1D F1="1.573689" intensity="9.800248e-002" type="0"/>
    <Peak1D F1="1.464343" intensity="1.212898e+000" type="0"/>
    <Peak1D F1="1.365702" intensity="1.500000e+001" type="0"/>
    <Peak1D F1="1.118348" intensity="4.467488e+000" type="0"/>
    <Peak1D F1="1.111334" intensity="4.167669e+000" type="0"/>
    <Peak1D F1="1.100226" intensity="4.354803e+000" type="0"/>
    <Peak1D F1="0.906592" intensity="5.000732e-002" type="0"/>
    <Peak1D F1="0.889480" intensity="4.802067e-002" type="0"/>
    <Peak1D F1="0.766217" intensity="5.459647e-002" type="0"/>
    <Peak1D F1="0.579554" intensity="8.181361e-003" type="0"/>
    <Peak1D F1="0.482077" intensity="6.034186e-003" type="0"/>
    <Peak1D F1="0.381309" intensity="4.818494e-003" type="0"/>
    <Peak1D F1="0.321535" intensity="3.995761e-003" type="0"/>
    <Peak1D F1="0.204047" intensity="3.931870e-003" type="0"/>
    <Peak1D F1="0.127315" intensity="2.632549e-003" type="0"/>
    <Peak1D F1="-0.000154" intensity="2.095254e-001" type="0"/>
    <Peak1D F1="-0.102915" intensity="1.516394e-002" type="0"/>
    <Peak1D F1="-0.162772" intensity="2.000136e-003" type="0"/>
    <Peak1D F1="-0.198850" intensity="2.865187e-003" type="0"/>
    <Peak1D F1="-0.269574" intensity="1.237248e-003" type="0"/>
    <Peak1D F1="-0.354010" intensity="9.892042e-004" type="0"/>
    <Peak1D F1="-0.395041" intensity="8.377266e-004" type="0"/>
    <Peak1D F1="-0.433215" intensity="7.907437e-004" type="0"/>
    <Peak1D F1="-0.514459" intensity="6.941296e-004" type="0"/>
    <Peak1D F1="-3.149815" intensity="7.861981e-004" type="0"/>
    <Peak1D F1="-3.241671" intensity="6.701399e-004" type="0"/>
    <Peak1D F1="-3.289904" intensity="8.118518e-004" type="0"/>
    <Peak1D F1="-3.296209" intensity="7.882330e-004" type="0"/>
    <Peak1D F1="-3.435212" intensity="8.294916e-004" type="0"/>
    <Peak1D F1="-3.475633" intensity="7.167537e-004" type="0"/>
    <Peak1D F1="-3.524202" intensity="9.524367e-004" type="0"/>
    <Peak1D F1="-3.576401" intensity="9.587619e-004" type="0"/>
    <Peak1D F1="-3.681587" intensity="9.029672e-004" type="0"/>
  </PeakList1D>
</PeakList>
