# Supplementary material for: Diffusion-programmed catalysis in nanoporous material
Source: Nat Commun. 2025 Feb 3;16:1231. doi: 10.1038/s41467-025-56575-6 (PMC11790907; doi:10.1038/s41467-025-56575-6)
Supplement: Supplementary file 5 — Source Data 3 [file 41467_2025_56575_MOESM5_ESM.zip › Raw data file/Raw data file/Figure S12. 1H-NMR of Entry 6/audita.txt]

##TITLE= Audit trail, TopSpin 3.5 pl 7
##JCAMPDX= 5.01
##ORIGIN= Bruker BioSpin GmbH
##OWNER= nmr
$$ E:/Suvendu/catalysis with 500 eq modulated ui66nh2/1/audita.txt
##AUDIT TRAIL=  $$ (NUMBER, WHEN, WHO, WHERE, PROCESS, VERSION, WHAT)
(   1,<2023-09-11 14:56:14.964 +0530>,<nmr>,<PC>,<go4>,<TopSpin 3.5.7>,
      <created by zg
	started at 2023-09-11 14:54:15.764 +0530,
	POWCHK enabled, PULCHK disabled,
       configuration hash MD5:
       06 68 FE B6 0E 6F 33 3A 3F F1 FD 60 B4 76 5A 0F
       data hash MD5: 64K
       38 76 41 4C 03 2F 0A 5B D8 8A D7 AA 4E E7 69 83>)
(   2,<2023-09-11 14:56:15.004 +0530>,<nmr>,<PC>,<audit>,<TopSpin 3.5.7>,
      <user comment:
       ICON-NMR User ID: suvendu
       data hash MD5: 64K
       38 76 41 4C 03 2F 0A 5B D8 8A D7 AA 4E E7 69 83>)
##END=

$$ hash MD5
$$ 76 FE E8 80 85 D2 BB C1 3F EC 44 79 A8 0B D7 AC
