# Supplementary material for: Diffusion-programmed catalysis in nanoporous material
Source: Nat Commun. 2025 Feb 3;16:1231. doi: 10.1038/s41467-025-56575-6 (PMC11790907; doi:10.1038/s41467-025-56575-6)
Supplement: Supplementary file 5 — Source Data 3 [file 41467_2025_56575_MOESM5_ESM.zip › Raw data file/Raw data file/Figure S12. 1H-NMR of Entry 6/pdata/1/peaklist.xml]

<?xml version="1.0" encoding="UTF-8"?>
<PeakList>
  <PeakList1D>
    <PeakList1DHeader creator="nmr" date="2023-09-11T14:56:15.654+05:30" expNo="1" name="catalysis with 500 eq modulated ui66nh2" owner="" procNo="1" source="E:/Suvendu">
      <PeakPickDetails>F1=16.153021ppm, F2=-3.870820ppm, MI=0.00cm, MAXI=10000.00cm, PC=1.000
      </PeakPickDetails>
    </PeakList1DHeader>
    <Peak1D F1="16.135115" intensity="2.482791e-003" type="0"/>
    <Peak1D F1="15.974403" intensity="2.875511e-003" type="0"/>
    <Peak1D F1="15.895552" intensity="2.599579e-003" type="0"/>
    <Peak1D F1="15.820195" intensity="2.718158e-003" type="0"/>
    <Peak1D F1="15.794128" intensity="2.783061e-003" type="0"/>
    <Peak1D F1="15.753505" intensity="2.821201e-003" type="0"/>
    <Peak1D F1="15.661505" intensity="2.541834e-003" type="0"/>
    <Peak1D F1="12.595205" intensity="2.311568e-003" type="0"/>
    <Peak1D F1="12.103271" intensity="2.342427e-003" type="0"/>
    <Peak1D F1="11.864308" intensity="2.283043e-003" type="0"/>
    <Peak1D F1="11.472172" intensity="2.581845e-003" type="0"/>
    <Peak1D F1="10.932352" intensity="2.333222e-003" type="0"/>
    <Peak1D F1="10.595218" intensity="2.300996e-003" type="0"/>
    <Peak1D F1="10.242505" intensity="2.899957e-003" type="0"/>
    <Peak1D F1="10.190978" intensity="1.978840e-002" type="0"/>
    <Peak1D F1="10.133413" intensity="4.398559e-003" type="0"/>
    <Peak1D F1="9.904704" intensity="3.282392e+000" type="0"/>
    <Peak1D F1="9.737440" intensity="5.457806e-003" type="0"/>
    <Peak1D F1="9.614738" intensity="1.990587e-002" type="0"/>
    <Peak1D F1="8.421067" intensity="4.880509e-003" type="0"/>
    <Peak1D F1="8.158790" intensity="9.469484e-001" type="0"/>
    <Peak1D F1="7.986924" intensity="9.693862e-001" type="0"/>
    <Peak1D F1="7.888530" intensity="1.203293e+000" type="0"/>
    <Peak1D F1="7.779154" intensity="3.975357e+000" type="0"/>
    <Peak1D F1="7.527717" intensity="1.945253e+000" type="0"/>
    <Peak1D F1="7.431839" intensity="4.750946e+000" type="0"/>
    <Peak1D F1="7.263384" intensity="4.467353e-001" type="0"/>
    <Peak1D F1="6.885296" intensity="4.210689e-003" type="0"/>
    <Peak1D F1="6.869632" intensity="4.468666e-003" type="0"/>
    <Peak1D F1="6.844847" intensity="2.688579e-003" type="0"/>
    <Peak1D F1="6.828819" intensity="3.413790e-003" type="0"/>
    <Peak1D F1="6.777088" intensity="6.418223e-003" type="0"/>
    <Peak1D F1="5.967710" intensity="8.796599e-003" type="0"/>
    <Peak1D F1="5.854845" intensity="1.297283e-001" type="0"/>
    <Peak1D F1="5.503627" intensity="4.405976e-003" type="0"/>
    <Peak1D F1="5.381286" intensity="4.186782e-003" type="0"/>
    <Peak1D F1="5.337940" intensity="1.253591e-002" type="0"/>
    <Peak1D F1="5.313655" intensity="1.198641e-002" type="0"/>
    <Peak1D F1="5.257842" intensity="3.367723e-002" type="0"/>
    <Peak1D F1="5.195444" intensity="1.788439e-002" type="0"/>
    <Peak1D F1="4.739595" intensity="6.607994e-001" type="0"/>
    <Peak1D F1="4.389118" intensity="7.199188e-002" type="0"/>
    <Peak1D F1="4.367895" intensity="7.216137e-002" type="0"/>
    <Peak1D F1="4.274347" intensity="1.095586e+000" type="0"/>
    <Peak1D F1="4.264915" intensity="1.047856e+000" type="0"/>
    <Peak1D F1="4.144713" intensity="7.456709e+000" type="0"/>
    <Peak1D F1="3.897266" intensity="6.877206e-002" type="0"/>
    <Peak1D F1="3.789632" intensity="1.242891e-002" type="0"/>
    <Peak1D F1="3.751573" intensity="1.454765e-002" type="0"/>
    <Peak1D F1="3.711765" intensity="6.646466e-003" type="0"/>
    <Peak1D F1="3.642286" intensity="9.621505e-002" type="0"/>
    <Peak1D F1="3.416774" intensity="1.500000e+001" type="0"/>
    <Peak1D F1="3.271490" intensity="5.331098e-002" type="0"/>
    <Peak1D F1="3.187227" intensity="1.012705e-001" type="0"/>
    <Peak1D F1="3.006500" intensity="6.033529e-003" type="0"/>
    <Peak1D F1="2.913113" intensity="8.814985e-002" type="0"/>
    <Peak1D F1="2.852360" intensity="1.650412e-001" type="0"/>
    <Peak1D F1="2.778931" intensity="1.202435e-001" type="0"/>
    <Peak1D F1="2.510217" intensity="1.566404e-002" type="0"/>
    <Peak1D F1="2.101425" intensity="4.436519e-003" type="0"/>
    <Peak1D F1="2.091083" intensity="4.966585e-003" type="0"/>
    <Peak1D F1="2.056280" intensity="1.662582e-002" type="0"/>
    <Peak1D F1="2.004551" intensity="7.898513e-002" type="0"/>
    <Peak1D F1="1.848048" intensity="1.213247e+000" type="0"/>
    <Peak1D F1="1.628693" intensity="2.684831e-003" type="0"/>
    <Peak1D F1="1.487635" intensity="1.848225e-002" type="0"/>
    <Peak1D F1="1.405340" intensity="1.000582e-001" type="0"/>
    <Peak1D F1="1.277374" intensity="2.166382e+000" type="0"/>
    <Peak1D F1="1.195617" intensity="1.307976e+001" type="0"/>
    <Peak1D F1="1.043956" intensity="2.274843e-001" type="0"/>
    <Peak1D F1="0.975228" intensity="1.857262e-001" type="0"/>
    <Peak1D F1="0.772283" intensity="1.158537e-001" type="0"/>
    <Peak1D F1="0.648084" intensity="1.791760e-002" type="0"/>
    <Peak1D F1="0.587779" intensity="1.109381e-002" type="0"/>
    <Peak1D F1="0.487663" intensity="8.595564e-003" type="0"/>
    <Peak1D F1="0.465217" intensity="7.516428e-003" type="0"/>
    <Peak1D F1="0.392627" intensity="6.414031e-003" type="0"/>
    <Peak1D F1="0.364182" intensity="5.723705e-003" type="0"/>
    <Peak1D F1="0.350953" intensity="5.472519e-003" type="0"/>
    <Peak1D F1="0.332302" intensity="5.287514e-003" type="0"/>
    <Peak1D F1="0.287730" intensity="4.470813e-003" type="0"/>
    <Peak1D F1="0.278360" intensity="4.218542e-003" type="0"/>
    <Peak1D F1="0.192264" intensity="1.809779e-002" type="0"/>
    <Peak1D F1="-0.000150" intensity="3.086653e+000" type="0"/>
    <Peak1D F1="-0.100912" intensity="1.196205e-001" type="0"/>
    <Peak1D F1="-0.196880" intensity="2.490923e-002" type="0"/>
    <Peak1D F1="-0.326162" intensity="3.942427e-003" type="0"/>
    <Peak1D F1="-0.372203" intensity="3.765710e-003" type="0"/>
    <Peak1D F1="-0.397934" intensity="3.179956e-003" type="0"/>
    <Peak1D F1="-0.415922" intensity="3.434293e-003" type="0"/>
    <Peak1D F1="-0.465072" intensity="3.100138e-003" type="0"/>
    <Peak1D F1="-0.493365" intensity="2.589279e-003" type="0"/>
    <Peak1D F1="-0.512421" intensity="2.335841e-003" type="0"/>
    <Peak1D F1="-2.640598" intensity="2.299006e-003" type="0"/>
    <Peak1D F1="-3.028426" intensity="3.122919e-003" type="0"/>
    <Peak1D F1="-3.080202" intensity="2.420273e-003" type="0"/>
    <Peak1D F1="-3.128546" intensity="2.484363e-003" type="0"/>
    <Peak1D F1="-3.171152" intensity="2.520248e-003" type="0"/>
    <Peak1D F1="-3.205676" intensity="2.543561e-003" type="0"/>
    <Peak1D F1="-3.250211" intensity="2.523106e-003" type="0"/>
    <Peak1D F1="-3.301183" intensity="2.458666e-003" type="0"/>
    <Peak1D F1="-3.346369" intensity="2.380391e-003" type="0"/>
    <Peak1D F1="-3.391341" intensity="2.371673e-003" type="0"/>
    <Peak1D F1="-3.431909" intensity="2.611916e-003" type="0"/>
    <Peak1D F1="-3.443208" intensity="2.318396e-003" type="0"/>
    <Peak1D F1="-3.456499" intensity="2.517108e-003" type="0"/>
    <Peak1D F1="-3.491059" intensity="2.560871e-003" type="0"/>
    <Peak1D F1="-3.584944" intensity="2.953509e-003" type="0"/>
    <Peak1D F1="-3.646617" intensity="3.454090e-003" type="0"/>
  </PeakList1D>
</PeakList>
