# Supplementary material for: Diffusion-programmed catalysis in nanoporous material
Source: Nat Commun. 2025 Feb 3;16:1231. doi: 10.1038/s41467-025-56575-6 (PMC11790907; doi:10.1038/s41467-025-56575-6)
Supplement: Supplementary file 5 — Source Data 3 [file 41467_2025_56575_MOESM5_ESM.zip › Raw data file/Raw data file/Figure S12. 1H-NMR of Entry 6/shimvalues]

# Mon Sep 11 14:56:14 2023
#$$PROBEIDENTIFIER=Z104275_0344
#$$PROBENAME=PA BBO 300S1 BBF-H-D-05 Z
#$$SHIMID=313232
#
# Active Shim Gradients
#
Z           		1988            
Z2          		5507            
Z3          		-761            
Z4          		-5128           
Z5          		2733            
Z6          		22697           
X           		-2372           
XZ          		-1058           
XZ2         		-862            
XZ3         		-279            
Y           		-3232           
YZ          		-9846           
YZ2         		-9485           
YZ3         		-3699           
XY          		-204            
XYZ         		5589            
(X2-Y2)     		-3383           
(X2-Y2)Z    		6439            
X3          		1228            
Y3          		5039            
#
# Lock Parameter
#
FIELD		641.937 
LOCKPHASE		326.100 
LOCKPOWER		-30.000 
LOCKGAIN		131.973 
LOCKDC		-75.000 
LOCKSHIFT		7.240   
LOOPGAIN		-9.400  
LOOPTIME		0.464   
LOOPFILTER		50.000  
#
IEEE64_VERSION_CODE 1
#
# Shim currents 
#
SHIM_SETTING [1 ]  963.96090234    
SHIM_SETTING [2 ]  2726.16686265   
SHIM_SETTING [3 ]  -400.11212331   
SHIM_SETTING [4 ]  -2697.26149275  
SHIM_SETTING [5 ]  1437.62500000   
SHIM_SETTING [6 ]  -1247.91900000  
SHIM_SETTING [7 ]  -556.68200000   
SHIM_SETTING [8 ]  -453.45300000   
SHIM_SETTING [9 ]  -1779.65500000  
SHIM_SETTING [10]  -107.39600000   
SHIM_SETTING [11]  -1700.20400000  
SHIM_SETTING [12]  -5179.14900000  
SHIM_SETTING [13]  -4988.88700000  
SHIM_SETTING [14]  -1945.70100000  
SHIM_SETTING [15]  11938.54700000  
SHIM_SETTING [16]  3387.14800000   
SHIM_SETTING [17]  -146.87800000   
SHIM_SETTING [18]  2939.58700000   
SHIM_SETTING [19]  646.18700000    
SHIM_SETTING [20]  2650.26300000   
