# Supplementary material for: Diffusion-programmed catalysis in nanoporous material
Source: Nat Commun. 2025 Feb 3;16:1231. doi: 10.1038/s41467-025-56575-6 (PMC11790907; doi:10.1038/s41467-025-56575-6)
Supplement: Supplementary file 5 — Source Data 3 [file 41467_2025_56575_MOESM5_ESM.zip › Raw data file/Raw data file/Figure S12. 1H-NMR of Entry 7/pdata/1/auditp.txt]

##TITLE= Audit trail, TopSpin 3.5 pl 7
##JCAMPDX= 5.01
##ORIGIN= Bruker BioSpin GmbH
##OWNER= nmr
$$ E:/Suvendu/catalysis tert 500 equv uionh2/1/pdata/1/auditp.txt
##AUDIT TRAIL=  $$ (NUMBER, WHEN, WHO, WHERE, PROCESS, VERSION, WHAT)
(   1,<2023-09-21 14:02:02.642 +0530>,<nmr>,<PC>,<go4>,<TopSpin 3.5.7>,
      <created by zg
	started at 2023-09-21 14:00:03.562 +0530,
	POWCHK enabled, PULCHK disabled,
       configuration hash MD5:
       06 68 FE B6 0E 6F 33 3A 3F F1 FD 60 B4 76 5A 0F
       data hash MD5: 64K
       DA 85 B7 D9 58 87 25 73 A6 6D D5 9A B0 22 7F 55>)
(   2,<2023-09-21 14:02:02.677 +0530>,<nmr>,<PC>,<audit>,<TopSpin 3.5.7>,
      <user comment:
       ICON-NMR User ID: suvendu
       data hash MD5: 64K
       DA 85 B7 D9 58 87 25 73 A6 6D D5 9A B0 22 7F 55>)
(   3,<2023-09-21 14:02:04.218 +0530>,<nmr>,<PC>,<proc1d>,<TopSpin 3.5.7>,
      <Start of raw data processing
       ef LB = 0.3 FT_mod = 6 PKNL = 1 SI = 64K 
       data hash MD5: 64K
       E9 8B D1 69 D8 25 31 E4 C1 1A 4A 1F 8E 81 DE 77>)
(   4,<2023-09-21 14:02:04.388 +0530>,<nmr>,<PC>,<proc1d>,<TopSpin 3.5.7>,
      <apk 
       data hash MD5: 64K
       A4 DE A8 A9 B6 C2 D8 CE 7D E0 D4 3B 7E DC 99 30>)
(   5,<2023-09-21 14:02:04.450 +0530>,<nmr>,<PC>,<proc1d>,<TopSpin 3.5.7>,
      <abs ABSG = 5 
       data hash MD5: 64K
       55 44 35 BF A5 EF 77 2E 54 64 FF FB 87 77 7B BE>)
##END=

$$ hash MD5
$$ D5 B5 5D 4F ED 3F EB FE 91 69 4E 31 3C 8A 0C 49
