# Supplementary material for: Diffusion-programmed catalysis in nanoporous material
Source: Nat Commun. 2025 Feb 3;16:1231. doi: 10.1038/s41467-025-56575-6 (PMC11790907; doi:10.1038/s41467-025-56575-6)
Supplement: Supplementary file 5 — Source Data 3 [file 41467_2025_56575_MOESM5_ESM.zip › Raw data file/Raw data file/Figure S12. 1H-NMR of Entry 7/pdata/1/outd]

##TITLE= Parameter file, TopSpin 3.5 pl 7
##JCAMPDX= 5.0
##DATATYPE= Parameter Values
##NPOINTS= 1	$$ modification sequence number
##ORIGIN= Bruker BioSpin GmbH
##OWNER= nmr
$$ 2023-09-21 13:55:34.266 +0530  nmr@PC
$$ E:/Suvendu/catalysis tert 500 equv uionh2/1/pdata/1/outd
$$ process C:\Bruker\TopSpin3.5pl7\prog\mod\xwish3.exe
##$CURPLOT= <>
##$CURPRIN= <$>
##$DFORMAT= <normdp>
##$LAYOUT= <+/1D_H.xwp>
##$LFORMAT= <normlp>
##$PFORMAT= <normpl>
##END=
