# Supplementary material for: Diffusion-programmed catalysis in nanoporous material
Source: Nat Commun. 2025 Feb 3;16:1231. doi: 10.1038/s41467-025-56575-6 (PMC11790907; doi:10.1038/s41467-025-56575-6)
Supplement: Supplementary file 5 — Source Data 3 [file 41467_2025_56575_MOESM5_ESM.zip › Raw data file/Raw data file/Figure S12. 1H-NMR of Entry 7/pdata/1/peaklist.xml]

<?xml version="1.0" encoding="UTF-8"?>
<PeakList>
  <PeakList1D>
    <PeakList1DHeader creator="nmr" date="2023-09-21T14:02:04.473+05:30" expNo="1" name="catalysis tert 500 equv uionh2" owner="" procNo="1" source="E:/Suvendu">
      <PeakPickDetails>F1=16.132830ppm, F2=-3.891011ppm, MI=0.00cm, MAXI=10000.00cm, PC=1.000
      </PeakPickDetails>
    </PeakList1DHeader>
    <Peak1D F1="15.815059" intensity="7.380396e-004" type="0"/>
    <Peak1D F1="15.726903" intensity="7.710993e-004" type="0"/>
    <Peak1D F1="13.597674" intensity="7.170320e-004" type="0"/>
    <Peak1D F1="12.427840" intensity="8.482656e-004" type="0"/>
    <Peak1D F1="12.370468" intensity="7.184242e-004" type="0"/>
    <Peak1D F1="12.055009" intensity="8.124813e-004" type="0"/>
    <Peak1D F1="11.695434" intensity="7.610735e-004" type="0"/>
    <Peak1D F1="11.583080" intensity="7.130369e-004" type="0"/>
    <Peak1D F1="10.209525" intensity="4.829306e-003" type="0"/>
    <Peak1D F1="10.161148" intensity="1.004735e-003" type="0"/>
    <Peak1D F1="10.068316" intensity="1.051120e-003" type="0"/>
    <Peak1D F1="10.029160" intensity="1.976088e-003" type="0"/>
    <Peak1D F1="9.921478" intensity="7.693717e-001" type="0"/>
    <Peak1D F1="9.631245" intensity="4.230728e-003" type="0"/>
    <Peak1D F1="8.294926" intensity="2.205681e-003" type="0"/>
    <Peak1D F1="8.273043" intensity="2.448469e-003" type="0"/>
    <Peak1D F1="8.200406" intensity="4.932909e-003" type="0"/>
    <Peak1D F1="8.161484" intensity="4.830107e-003" type="0"/>
    <Peak1D F1="8.079953" intensity="7.553256e-002" type="0"/>
    <Peak1D F1="8.013646" intensity="3.833768e-001" type="0"/>
    <Peak1D F1="7.998937" intensity="3.457018e-001" type="0"/>
    <Peak1D F1="7.877536" intensity="9.804841e-002" type="0"/>
    <Peak1D F1="7.792423" intensity="9.169732e-001" type="0"/>
    <Peak1D F1="7.781096" intensity="8.398476e-001" type="0"/>
    <Peak1D F1="7.535639" intensity="4.793918e-001" type="0"/>
    <Peak1D F1="7.519569" intensity="4.484638e-001" type="0"/>
    <Peak1D F1="7.453737" intensity="8.176251e-001" type="0"/>
    <Peak1D F1="7.437778" intensity="8.570048e-001" type="0"/>
    <Peak1D F1="7.410729" intensity="5.104485e-001" type="0"/>
    <Peak1D F1="7.386207" intensity="4.053667e-001" type="0"/>
    <Peak1D F1="7.371530" intensity="3.852777e-001" type="0"/>
    <Peak1D F1="7.269660" intensity="5.417464e-002" type="0"/>
    <Peak1D F1="7.239605" intensity="5.901272e-002" type="0"/>
    <Peak1D F1="6.895829" intensity="7.465628e-004" type="0"/>
    <Peak1D F1="6.768634" intensity="1.602850e-003" type="0"/>
    <Peak1D F1="6.619157" intensity="7.603356e-004" type="0"/>
    <Peak1D F1="6.552292" intensity="1.242357e-003" type="0"/>
    <Peak1D F1="6.493472" intensity="1.961712e-003" type="0"/>
    <Peak1D F1="6.476563" intensity="2.053345e-003" type="0"/>
    <Peak1D F1="6.409033" intensity="2.530271e-003" type="0"/>
    <Peak1D F1="6.245518" intensity="6.019382e-003" type="0"/>
    <Peak1D F1="6.227010" intensity="6.478553e-003" type="0"/>
    <Peak1D F1="5.828391" intensity="6.390388e-002" type="0"/>
    <Peak1D F1="5.720316" intensity="5.981865e-002" type="0"/>
    <Peak1D F1="5.381094" intensity="5.059158e-003" type="0"/>
    <Peak1D F1="5.343838" intensity="4.446260e-003" type="0"/>
    <Peak1D F1="5.292130" intensity="3.491372e-003" type="0"/>
    <Peak1D F1="5.251472" intensity="6.058692e-003" type="0"/>
    <Peak1D F1="5.164702" intensity="2.987143e-003" type="0"/>
    <Peak1D F1="5.138135" intensity="2.298394e-003" type="0"/>
    <Peak1D F1="5.132794" intensity="2.093895e-003" type="0"/>
    <Peak1D F1="5.098745" intensity="1.361864e-003" type="0"/>
    <Peak1D F1="5.063722" intensity="9.880183e-004" type="0"/>
    <Peak1D F1="5.014208" intensity="8.525858e-004" type="0"/>
    <Peak1D F1="4.993510" intensity="8.634042e-004" type="0"/>
    <Peak1D F1="4.928998" intensity="1.391408e-003" type="0"/>
    <Peak1D F1="4.860904" intensity="2.910370e-003" type="0"/>
    <Peak1D F1="4.614959" intensity="1.026839e-002" type="0"/>
    <Peak1D F1="4.499109" intensity="1.806378e-003" type="0"/>
    <Peak1D F1="4.287497" intensity="5.950941e-003" type="0"/>
    <Peak1D F1="4.242264" intensity="1.947306e-003" type="0"/>
    <Peak1D F1="4.162060" intensity="1.763935e-002" type="0"/>
    <Peak1D F1="4.146748" intensity="1.382822e-002" type="0"/>
    <Peak1D F1="3.642749" intensity="4.885690e-003" type="0"/>
    <Peak1D F1="3.538963" intensity="1.866979e-002" type="0"/>
    <Peak1D F1="3.404290" intensity="4.514610e-002" type="0"/>
    <Peak1D F1="3.313867" intensity="3.490551e+000" type="0"/>
    <Peak1D F1="3.084264" intensity="1.984356e-002" type="0"/>
    <Peak1D F1="2.925830" intensity="1.009746e-002" type="0"/>
    <Peak1D F1="2.871721" intensity="2.351345e-002" type="0"/>
    <Peak1D F1="2.800325" intensity="1.408393e-002" type="0"/>
    <Peak1D F1="2.073534" intensity="8.347390e-004" type="0"/>
    <Peak1D F1="2.026437" intensity="9.207686e-003" type="0"/>
    <Peak1D F1="1.961089" intensity="1.768296e-003" type="0"/>
    <Peak1D F1="1.865322" intensity="1.897033e-001" type="0"/>
    <Peak1D F1="1.696630" intensity="4.404537e-003" type="0"/>
    <Peak1D F1="1.609968" intensity="9.170391e-002" type="0"/>
    <Peak1D F1="1.492190" intensity="6.861751e-001" type="0"/>
    <Peak1D F1="1.400870" intensity="1.500000e+001" type="0"/>
    <Peak1D F1="1.256775" intensity="6.328174e-001" type="0"/>
    <Peak1D F1="1.177006" intensity="2.790592e-001" type="0"/>
    <Peak1D F1="1.052616" intensity="3.094051e-002" type="0"/>
    <Peak1D F1="0.971749" intensity="1.507727e-002" type="0"/>
    <Peak1D F1="0.780628" intensity="4.131887e-002" type="0"/>
    <Peak1D F1="0.627362" intensity="2.651452e-003" type="0"/>
    <Peak1D F1="0.618821" intensity="2.480711e-003" type="0"/>
    <Peak1D F1="0.592258" intensity="2.192808e-003" type="0"/>
    <Peak1D F1="0.573412" intensity="1.948466e-003" type="0"/>
    <Peak1D F1="0.522403" intensity="1.681778e-003" type="0"/>
    <Peak1D F1="0.479384" intensity="1.342708e-003" type="0"/>
    <Peak1D F1="0.443899" intensity="1.055653e-003" type="0"/>
    <Peak1D F1="0.421620" intensity="9.058861e-004" type="0"/>
    <Peak1D F1="0.386094" intensity="9.551912e-004" type="0"/>
    <Peak1D F1="0.317991" intensity="7.455126e-004" type="0"/>
    <Peak1D F1="0.196661" intensity="6.219656e-003" type="0"/>
    <Peak1D F1="0.103717" intensity="1.601959e-003" type="0"/>
    <Peak1D F1="-0.000153" intensity="1.195188e+000" type="0"/>
    <Peak1D F1="-0.091630" intensity="4.116676e-002" type="0"/>
    <Peak1D F1="-0.199296" intensity="8.024776e-003" type="0"/>
    <Peak1D F1="-0.384983" intensity="7.504824e-004" type="0"/>
    <Peak1D F1="-0.404973" intensity="7.828808e-004" type="0"/>
    <Peak1D F1="-3.016335" intensity="7.625773e-004" type="0"/>
    <Peak1D F1="-3.169840" intensity="7.404953e-004" type="0"/>
    <Peak1D F1="-3.409981" intensity="8.009193e-004" type="0"/>
    <Peak1D F1="-3.479047" intensity="7.220691e-004" type="0"/>
    <Peak1D F1="-3.548280" intensity="7.086190e-004" type="0"/>
    <Peak1D F1="-3.611891" intensity="7.576522e-004" type="0"/>
    <Peak1D F1="-3.654652" intensity="7.086844e-004" type="0"/>
    <Peak1D F1="-3.806152" intensity="8.558242e-004" type="0"/>
    <Peak1D F1="-3.823611" intensity="8.402613e-004" type="0"/>
  </PeakList1D>
</PeakList>
