# Supplementary material for: Diffusion-programmed catalysis in nanoporous material
Source: Nat Commun. 2025 Feb 3;16:1231. doi: 10.1038/s41467-025-56575-6 (PMC11790907; doi:10.1038/s41467-025-56575-6)
Supplement: Supplementary file 5 — Source Data 3 [file 41467_2025_56575_MOESM5_ESM.zip › Raw data file/Raw data file/Figure S12. 1H-NMR of Entry 7/pdata/1/peakrng]

P    #regions in PPM
# 2023-09-21 14:02:04 +0530  nmr@PC
# low field   high field   mi   maxi
  16.1328296661377  -3.89101075783535  0.000  10000.000  # for region 1
