# Supplementary material for: Diffusion-programmed catalysis in nanoporous material
Source: Nat Commun. 2025 Feb 3;16:1231. doi: 10.1038/s41467-025-56575-6 (PMC11790907; doi:10.1038/s41467-025-56575-6)
Supplement: Supplementary file 5 — Source Data 3 [file 41467_2025_56575_MOESM5_ESM.zip › Raw data file/Raw data file/Figure S15a.xlsx]

## Sheet: Sheet1
131.49
133.039
137.77
118.659
178.904
137.17
132.096
170.552
138.606
130.17
145.665
141.846
147.532
170.481
165.148
166.848
168.496
174.072
139.228
142.595
136.368
131.412
146.049
152.771
146.44
176.653
174.799
184.613
137.057
134.791
162.935
139.52
139.642
174.492
163.287
164.068
149.193
164.221
175.197
141.601
145.864
143.972
134.096
143.239
132.995
133.918
129.069
174.916
144.477
145.228
147.619
151.381
152.066
143.072
145.94
152.175
174.935
168.841
170.677
166.328
169.924
163.141
134.97
186.864
151.629
146.024
181.284
163.335
169.978
134.938
151.83
140.798
165.507
144.736
155.749
137.188
149.1
143.271
129.207
134.542
137.293
175.666
135.379
172.532
133.944
166.585
135.306
142.887
151.271
136.363
171.677
158.127
158.155
168.186
150.947
131.503
138.962
157.449
137.606
105
100	0
200
