# Supplementary material for: Diffusion-programmed catalysis in nanoporous material
Source: Nat Commun. 2025 Feb 3;16:1231. doi: 10.1038/s41467-025-56575-6 (PMC11790907; doi:10.1038/s41467-025-56575-6)
Supplement: Supplementary file 5 — Source Data 3 [file 41467_2025_56575_MOESM5_ESM.zip › Raw data file/Raw data file/Figure S15b.xlsx]

## Sheet: Sheet1
121.324
138.772
129.605
125.594
133.232
141.02
139.17
126.003
143.03
142.276
140.595
161.978
144.589
124.681
151.832
151.773
170.499
162.41
177.249
156.677
148.222
141.735
145.259
151.926
123.018
126.94
151.575
143.389
156.789
172.109
131.689
154.637
142.416
152.615
164.087
160.664
153.89
156.123
157.435
164.462
158.681
143.824
158.99
179.595
182.308
183.17
140.058
138.289
126.654
181.481
170.041
157.324
160.924
134.426
124.925
152.812
147.539
146.423
148.211
128.466
135.812
177.529
176.297
160.348
144.696
145.08
142.721
158.05
159.727
180.917
174.303
188.381
139.732
138.659
140.124
132.757
125.879
141.368
124.804
130.503
166.659
134.492
132.893
143.978
159.66
157.414
142.94
140.657
142.964
164.744
165.684
