# Supplementary material for: Diffusion-programmed catalysis in nanoporous material
Source: Nat Commun. 2025 Feb 3;16:1231. doi: 10.1038/s41467-025-56575-6 (PMC11790907; doi:10.1038/s41467-025-56575-6)
Supplement: Supplementary file 5 — Source Data 3 [file 41467_2025_56575_MOESM5_ESM.zip › Raw data file/Raw data file/Figure S15c.xlsx]

## Sheet: Sheet1
164.097
139.989
121.27
101.051
115.936
116.045
170.57
89.107
142.947
134.432
141.791
165.99
174.009
119.911
151.429
165.46
186.945
189.877
130.234
132.233
142.574
133.407
133.664
176.652
156.454
134.865
138.929
132.244
127.63
130.25
144.226
196.528
136.227
154.47
149.186
192.152
137.61
147.48
152.003
180.888
138.831
161.263
201.977
150.939
151.548
183.338
204.683
124.021
171.171
140.526
125.762
127.692
110.318
100.97
140.747
137.059
144.329
144.207
145.224
142.326
149.523
130.914
137.559
132.641
128.059
137.107
128.916
140.379
190.541
138.1
145.592
141.453
195.428
183.49
139.828
157.387
141.358
146.86
137.405
192.877
190.372
137.437
145.821
144.483
134.239
142.62
138.357
130.953
128.41
136.115
124.622
135.687
127.765
132.207
137.765
155.115
142.161
151.386
141.656
136.826
169.397
165.887
163.701
122.214
120.622
174.279
156.756
