# Supplementary material for: Diffusion-programmed catalysis in nanoporous material
Source: Nat Commun. 2025 Feb 3;16:1231. doi: 10.1038/s41467-025-56575-6 (PMC11790907; doi:10.1038/s41467-025-56575-6)
Supplement: Supplementary file 5 — Source Data 3 [file 41467_2025_56575_MOESM5_ESM.zip › Raw data file/Raw data file/Figure S16.xlsx]

## Sheet: Sheet1
									After
	UiOTF3		UiOTF2		UiOTF1		Simulated		After catALYSIS
3	0.0680186	3	0.0711202	5	0.0187456	5	1.32162e-08	4	0.0149528
3.01	0.106617	3.01	0.0256394	5.01	0.0229053	5.02	1.12875e-08	4.01	0.0184626
3.02	0.0846503	3.02	0.078512	5.02	0.0208962	5.04	9.5486e-09	4.02	0.0164799
3.03	0.0856893	3.03	0.0443644	5.03	0.0182493	5.06	7.9851e-09	4.03	0.0163784
3.04	0.0946123	3.04	0.0483081	5.04	0.0228899	5.08	6.5847e-09	4.04	0.0176848
3.05	0.0914038	3.05	0.0822551	5.05	0.0153267	5.1	5.3369e-09	4.05	0.0213239
3.06	0.104374	3.06	0.046711	5.06	0.0173324	5.12	4.2332e-09	4.06	0.0160785
3.07	0.0847448	3.07	0.0516268	5.07	0.0145366	5.14	3.2662e-09	4.07	0.013705
3.08	0.0624046	3.08	0.0761373	5.08	0.0164275	5.16	2.4301e-09	4.08	0.0178764
3.09	0.0616808	3.09	0.0656692	5.09	0.0164247	5.18	1.7205e-09	4.09	0.0218254
3.1	0.0780121	3.1	0.0542332	5.1	0.0161519	5.2	1.1342e-09	4.1	0.0152062
3.11	0.0845535	3.11	0.06849	5.11	0.021337	5.22	6.691e-10	4.11	0.0188212
3.12	0.103134	3.12	0.0384817	5.12	0.0203839	5.24	3.245e-10	4.12	0.0187319
3.13	0.0849741	3.13	0.0591067	5.13	0.0205398	5.26	1.009e-10	4.13	0.0177569
3.14	0.0753214	3.14	0.0412065	5.14	0.0196714	5.28	0	4.14	0.0171138
3.15	0.0785854	3.15	0.0384246	5.15	0.0290975	5.3	2.5e-11	4.15	0.0145885
3.16	0.0628035	3.16	0.063739	5.16	0.0252778	5.32	1.806e-10	4.16	0.0167713
3.17	0.0577849	3.17	0.0310686	5.17	0.0181104	5.34	4.729e-10	4.17	0.0143754
3.18	0.0699613	3.18	0.0215268	5.18	0.0192031	5.36	9.101e-10	4.18	0.0167758
3.19	0.0718497	3.19	0.0908772	5.19	0.017966	5.38	1.5025e-09	4.19	0.0163656
3.2	0.0568132	3.2	0.0552499	5.2	0.0173718	5.4	2.2627e-09	4.2	0.0181811
3.21	0.0529379	3.21	0.0341909	5.21	0.0260921	5.42	3.2063e-09	4.21	0.0166447
3.22	0.0850037	3.22	0.0356533	5.22	0.0146961	5.44	4.3522e-09	4.22	0.0167665
3.23	0.0739097	3.23	0.0695402	5.23	0.0178032	5.46	5.7234e-09	4.23	0.0173444
3.24	0.0488741	3.24	0.0314185	5.24	0.014152	5.48	7.3478e-09	4.24	0.0136708
3.25	0.0576254	3.25	0.0525391	5.25	0.0144729	5.5	9.2597e-09	4.25	0.0134392
3.26	0.0837787	3.26	0.0398431	5.26	0.0163002	5.52	1.15006e-08	4.26	0.0134465
3.27	0.084907	3.27	0.041082	5.27	0.0168379	5.54	1.41215e-08	4.27	0.0149018
3.28	0.0657195	3.28	0.0548427	5.28	0.0191451	5.56	1.71854e-08	4.28	0.0124507
3.29	0.0677532	3.29	0.0290494	5.29	0.0213044	5.58	2.07704e-08	4.29	0.0145153
3.3	0.0691465	3.3	0.0502936	5.3	0.0172487	5.6	2.49743e-08	4.3	0.0125574
3.31	0.0861206	3.31	0.048631	5.31	0.0232586	5.62	2.99206e-08	4.31	0.0143962
3.32	0.0531458	3.32	0.0485468	5.32	0.0163245	5.64	3.57666e-08	4.32	0.0156701
3.33	0.0915806	3.33	0.0227661	5.33	0.0161455	5.66	4.27155e-08	4.33	0.0168894
3.34	0.0534562	3.34	0.0412707	5.34	0.0263687	5.68	5.1032e-08	4.34	0.012639
3.35	0.0917546	3.35	0.0919937	5.35	0.017031	5.7	6.10668e-08	4.35	0.0142342
3.36	0.0915207	3.36	0.0740265	5.36	0.0191378	5.72	6.15208e-08	4.36	0.0135635
3.37	0.0518258	3.37	0.0382146	5.37	0.016683	5.74	7.68928e-08	4.37	0.0153984
3.38	0.0553352	3.38	0.0538895	5.38	0.0167691	5.76	9.59888e-08	4.38	0.0148768
3.39	0.0507048	3.39	0.0342562	5.39	0.0175555	5.78	1.20089e-07	4.39	0.0140187
3.4	0.0630344	3.4	0.0577757	5.4	0.0233855	5.8	1.51073e-07	4.4	0.0139052
3.41	0.0630614	3.41	0.058264	5.41	0.0166651	5.82	1.91789e-07	4.41	0.0120708
3.42	0.0667297	3.42	0.0313635	5.42	0.0191496	5.84	2.46828e-07	4.42	0.0131363
3.43	0.0682075	3.43	0.0658544	5.43	0.0174173	5.86	3.24312e-07	4.43	0.0174251
3.44	0.0649708	3.44	0.0512564	5.44	0.0180213	5.88	4.4005e-07	4.44	0.0129048
3.45	0.0502176	3.45	0.0497326	5.45	0.0172815	5.9	0.00098036	4.45	0.0126702
3.46	0.0351154	3.46	0.0498773	5.46	0.0200525	5.92	0.00100813	4.46	0.0100528
3.47	0.0457979	3.47	0.0581113	5.47	0.0145169	5.94	0.00103727	4.47	0.0177798
3.48	0.0781448	3.48	0.0571921	5.48	0.0200413	5.96	0.00106793	4.48	0.0132412
3.49	0.0618998	3.49	0.0681976	5.49	0.0147484	5.98	0.00110014	4.49	0.00869972
3.5	0.0771578	3.5	0.0265375	5.5	0.0234275	6	0.00113343	4.5	0.0160597
3.51	0.0484055	3.51	0.0635596	5.51	0.0200535	6.02	0.00116715	4.51	0.0156453
3.52	0.0553975	3.52	0.0417417	5.52	0.0204596	6.04	0.00120173	4.52	0.0163997
3.53	0.0412761	3.53	0.0640358	5.53	0.0153423	6.06	0.00123805	4.53	0.0116518
3.54	0.072618	3.54	0.0535007	5.54	0.0157548	6.08	0.00127641	4.54	0.0155586
3.55	0.0522663	3.55	0.0186465	5.55	0.0237054	6.1	0.0013169	4.55	0.0100926
3.56	0.0551152	3.56	0.0488526	5.56	0.0209568	6.12	0.00135955	4.56	0.00964617
3.57	0.0763133	3.57	0.042404	5.57	0.0149459	6.14	0.00140442	4.57	0.0163504
3.58	0.0515379	3.58	0.0325048	5.58	0.0144923	6.16	0.00145161	4.58	0.0133214
3.59	0.0539398	3.59	0.056759	5.59	0.0188135	6.18	0.00150125	4.59	0.017324
3.6	0.0675613	3.6	0.0814396	5.6	0.019095	6.2	0.00155351	4.6	0.0113431
3.61	0.0392322	3.61	0.0494619	5.61	0.0228143	6.22	0.00160856	4.61	0.0169376
3.62	0.0511984	3.62	0.0466508	5.62	0.0189343	6.24	0.0016666	4.62	0.012532
3.63	0.0623903	3.63	0.0126653	5.63	0.0205861	6.26	0.00172785	4.63	0.012617
3.64	0.0429172	3.64	0.0682717	5.64	0.0142863	6.28	0.00179254	4.64	0.014696
3.65	0.0689372	3.65	0.0257151	5.65	0.0153105	6.3	0.00186093	4.65	0.0141429
3.66	0.0663479	3.66	0.0578256	5.66	0.0205387	6.32	0.00193332	4.66	0.0103322
3.67	0.0550552	3.67	0.0555275	5.67	0.0227853	6.34	0.00201001	4.67	0.0146695
3.68	0.0450752	3.68	0.0368489	5.68	0.016516	6.36	0.00209136	4.68	0.0142125
3.69	0.0563272	3.69	0.0369457	5.69	0.018244	6.38	0.00217774	4.69	0.0105735
3.7	0.0603137	3.7	0.0504794	5.7	0.0158766	6.4	0.00226959	4.7	0.0119944
3.71	0.0611828	3.71	0.0170337	5.71	0.0155644	6.42	0.00236737	4.71	0.0151496
3.72	0.0756947	3.72	0.0487064	5.72	0.01812	6.44	0.0024716	4.72	0.0116732
3.73	0.0316962	3.73	0.0548327	5.73	0.0159933	6.46	0.00258286	4.73	0.010726
3.74	0.050164	3.74	0.0270069	5.74	0.0252736	6.48	0.0027018	4.74	0.00873505
3.75	0.0330912	3.75	0.0520192	5.75	0.0151557	6.5	0.00282914	4.75	0.0129714
3.76	0.0522096	3.76	0.0381842	5.76	0.0179207	6.52	0.00296569	4.76	0.00851136
3.77	0.0669971	3.77	0.031327	5.77	0.0142981	6.54	0.00311236	4.77	0.0139825
3.78	0.0505754	3.78	0.0355166	5.78	0.0183261	6.56	0.00327017	4.78	0.0118526
3.79	0.0473856	3.79	0.0610073	5.79	0.0129027	6.58	0.00344027	4.79	0.0126922
3.8	0.0348793	3.8	0.069697	5.8	0.0164131	6.6	0.00362398	4.8	0.0106985
3.81	0.0512663	3.81	0.0418895	5.81	0.0161232	6.62	0.00382279	4.81	0.0158359
3.82	0.0497609	3.82	0.0569837	5.82	0.0186846	6.64	0.00403838	4.82	0.0149765
3.83	0.065288	3.83	0.0510608	5.83	0.0131136	6.66	0.00427271	4.83	0.0102882
3.84	0.0497385	3.84	0.0625443	5.84	0.0179992	6.68	0.00452801	4.84	0.0131098
3.85	0.0557537	3.85	0.0438618	5.85	0.0186435	6.7	0.00480684	4.85	0.00995485
3.86	0.037072	3.86	0.0188075	5.86	0.0176557	6.72	0.00511219	4.86	0.009027
3.87	0.0298177	3.87	0.0487146	5.87	0.0220095	6.74	0.00544751	4.87	0.0107631
3.88	0.0382768	3.88	0.043463	5.88	0.0191495	6.76	0.00581686	4.88	0.0124361
3.89	0.0272981	3.89	0.0486158	5.89	0.0209842	6.78	0.00622499	4.89	0.00915789
3.9	0.0507194	3.9	0.0536408	5.9	0.0162029	6.8	0.00667751	4.9	0.0123643
3.91	0.036987	3.91	0.0243578	5.91	0.0214883	6.82	0.00718106	4.91	0.0153116
3.92	0.067076	3.92	0.0536122	5.92	0.0150432	6.84	0.00774361	4.92	0.013278
3.93	0.0322519	3.93	0.0354988	5.93	0.0133244	6.86	0.00837471	4.93	0.0120911
3.94	0.0592592	3.94	0.0268204	5.94	0.015577	6.88	0.00908591	4.94	0.0135001
3.95	0.0498952	3.95	0.0593737	5.95	0.0237223	6.9	0.00989132	4.95	0.0138242
3.96	0.0497327	3.96	0.0352472	5.96	0.0123433	6.92	0.0108083	4.96	0.0120898
3.97	0.0501005	3.97	0.0208236	5.97	0.0167726	6.94	0.0118582	4.97	0.0130661
3.98	0.0301838	3.98	0.0356646	5.98	0.0139615	6.96	0.013068	4.98	0.0121937
3.99	0.0548986	3.99	0.0270572	5.99	0.0124829	6.98	0.0144716	4.99	0.0150296
4	0.0517006	4	0.0549756	6	0.0151742	7	0.0161125	5	0.0130835
4.01	0.0483473	4.01	0.040236	6.01	0.0158071	7.02	0.0180469	5.01	0.0103346
4.02	0.0518994	4.02	0.0296831	6.02	0.0133391	7.04	0.0206328	5.02	0.00960648
4.03	0.0464054	4.03	0.0412483	6.03	0.0161016	7.06	0.0234077	5.03	0.0146108
4.04	0.0483739	4.04	0.0228964	6.04	0.0184873	7.08	0.0267811	5.04	0.0132763
4.05	0.0509624	4.05	0.0351243	6.05	0.0136115	7.1	0.0309362	5.05	0.0113395
4.06	0.0338687	4.06	0.0275163	6.06	0.0181558	7.12	0.0361308	5.06	0.0127808
4.07	0.0535574	4.07	0.0622449	6.07	0.0208164	7.14	0.0427364	5.07	0.0130802
4.08	0.0381482	4.08	0.0583929	6.08	0.0120379	7.16	0.0513043	5.08	0.0106993
4.09	0.0384543	4.09	0.0449416	6.09	0.0144931	7.18	0.0626899	5.09	0.0107339
4.1	0.0530877	4.1	0.0603705	6.1	0.014947	7.2	0.0783247	5.1	0.010467
4.11	0.0420496	4.11	0.0403353	6.11	0.0172039	7.22	0.100861	5.11	0.0111155
4.12	0.047963	4.12	0.0254326	6.12	0.0206852	7.24	0.135576	5.12	0.0102974
4.13	0.053098	4.13	0.0524271	6.13	0.0145382	7.26	0.192638	5.13	0.0137152
4.14	0.0300089	4.14	0.0436965	6.14	0.0211755	7.28	0.288944	5.14	0.015389
4.15	0.0434742	4.15	0.0295446	6.15	0.00907546	7.3	0.44591	5.15	0.011844
4.16	0.0445511	4.16	0.0342762	6.16	0.019906	7.32	0.674651	5.16	0.00928574
4.17	0.0292503	4.17	0.0407909	6.17	0.0210219	7.34	0.921271	5.17	0.0100856
4.18	0.0574035	4.18	0.0574458	6.18	0.0167678	7.36	1	5.18	0.0125292
4.19	0.060597	4.19	0.0339842	6.19	0.0146711	7.38	0.821362	5.19	0.00580191
4.2	0.0469162	4.2	0.047387	6.2	0.0100432	7.4	0.567557	5.2	0.00859154
4.21	0.0402306	4.21	0.0254653	6.21	0.0162027	7.42	0.369212	5.21	0.0127299
4.22	0.0396977	4.22	0.0597906	6.22	0.0126875	7.44	0.241156	5.22	0.0126001
4.23	0.0377203	4.23	0.0440271	6.23	0.0153052	7.46	0.164401	5.23	0.00815082
4.24	0.0498706	4.24	0.0444362	6.24	0.015354	7.48	0.118725	5.24	0.00937599
4.25	0.0316644	4.25	0.0312172	6.25	0.0160798	7.5	0.0902293	5.25	0.0107979
4.26	0.0473825	4.26	0.0528587	6.26	0.0178954	7.52	0.0711716	5.26	0.00927689
4.27	0.0565862	4.27	0.0322863	6.27	0.0167342	7.54	0.0576488	5.27	0.00707611
4.28	0.0416387	4.28	0.0331838	6.28	0.0146252	7.56	0.0476564	5.28	0.0124068
4.29	0.0440711	4.29	0.0528412	6.29	0.0176683	7.58	0.0400626	5.29	0.00824998
4.3	0.0207772	4.3	0.0230353	6.3	0.013457	7.6	0.0341656	5.3	0.00864589
4.31	0.0478752	4.31	0.046547	6.31	0.01536	7.62	0.0295029	5.31	0.0126188
4.32	0.0431166	4.32	0.0123748	6.32	0.0154285	7.64	0.0257588	5.32	0.0104313
4.33	0.0435358	4.33	0.046626	6.33	0.0208185	7.66	0.0227118	5.33	0.0102855
4.34	0.0396613	4.34	0.0506797	6.34	0.0169812	7.68	0.0202032	5.34	0.0108043
4.35	0.0417927	4.35	0.039658	6.35	0.0167219	7.7	0.0181171	5.35	0.00975701
4.36	0.0599283	4.36	0.0321376	6.36	0.0160454	7.72	0.0163673	5.36	0.0129558
4.37	0.0412198	4.37	0.0423181	6.37	0.0123619	7.74	0.0148887	5.37	0.0101988
4.38	0.0293515	4.38	0.0286012	6.38	0.0198647	7.76	0.0136316	5.38	0.0113189
4.39	0.0426201	4.39	0.0211503	6.39	0.0196661	7.78	0.0125574	5.39	0.00920903
4.4	0.0266451	4.4	0.0378557	6.4	0.019082	7.8	0.0116361	5.4	0.00956029
4.41	0.0426424	4.41	0.0471871	6.41	0.0158908	7.82	0.010844	5.41	0.00776448
4.42	0.0361688	4.42	0.0423687	6.42	0.0143465	7.84	0.0101623	5.42	0.0112205
4.43	0.053825	4.43	0.0401484	6.43	0.0192713	7.86	0.00957607	5.43	0.00911236
4.44	0.0540904	4.44	0.0380693	6.44	0.0126736	7.88	0.00907336	5.44	0.0084484
4.45	0.0510685	4.45	0.0241859	6.45	0.0139917	7.9	0.00864471	5.45	0.00944735
4.46	0.0437621	4.46	0.0589381	6.46	0.0159747	7.92	0.00828269	5.46	0.0140951
4.47	0.043174	4.47	0.018315	6.47	0.00823233	7.94	0.00798158	5.47	0.00763215
4.48	0.0445541	4.48	0.0270668	6.48	0.0269314	7.96	0.00773713	5.48	0.0102861
4.49	0.0386833	4.49	0.055167	6.49	0.0182994	7.98	0.00754643	5.49	0.00898309
4.5	0.0417463	4.5	0.0251472	6.5	0.0160789	8	0.00740784	5.5	0.0121563
4.51	0.0473703	4.51	0.0430413	6.51	0.0184772	8.02	0.00732093	5.51	0.00743394
4.52	0.0500798	4.52	0.0366242	6.52	0.0203156	8.04	0.00728656	5.52	0.0112452
4.53	0.0450134	4.53	0.0229862	6.53	0.0163196	8.06	0.00730696	5.53	0.00972177
4.54	0.0317309	4.54	0.025706	6.54	0.0104214	8.08	0.00738596	5.54	0.00682231
4.55	0.0405663	4.55	0.0512816	6.55	0.0167885	8.1	0.00752927	5.55	0.012121
4.56	0.0350092	4.56	0.0484417	6.56	0.0111024	8.12	0.00774492	5.56	0.00838339
4.57	0.043287	4.57	0.0355617	6.57	0.0148597	8.14	0.00804394	5.57	0.00945485
4.58	0.0373825	4.58	0.0267763	6.58	0.0160374	8.16	0.00844126	5.58	0.00951909
4.59	0.0163987	4.59	0.0301639	6.59	0.0145264	8.18	0.00895706	5.59	0.00892864
4.6	0.0359194	4.6	0.043623	6.6	0.00978163	8.2	0.0096188	5.6	0.011041
4.61	0.0282011	4.61	0.0252383	6.61	0.0165209	8.22	0.0104642	5.61	0.00937445
4.62	0.0447015	4.62	0.0419498	6.62	0.0187434	8.24	0.0115455	5.62	0.00734875
4.63	0.029816	4.63	0.0351928	6.63	0.0085022	8.26	0.012937	5.63	0.0103502
4.64	0.0471623	4.64	0.025625	6.64	0.0127099	8.28	0.014746	5.64	0.00927247
4.65	0.0381604	4.65	0.0270746	6.65	0.0130374	8.3	0.0171324	5.65	0.0098997
4.66	0.0591806	4.66	0.0258419	6.66	0.016098	8.32	0.0203445	5.66	0.00853947
4.67	0.0228664	4.67	0.0522318	6.67	0.012022	8.34	0.0247988	5.67	0.0057391
4.68	0.0440661	4.68	0.0201428	6.68	0.0156544	8.36	0.0312678	5.68	0.00762463
4.69	0.0386997	4.69	0.0464479	6.69	0.0184614	8.38	0.0412889	5.69	0.00833954
4.7	0.037166	4.7	0.0297158	6.7	0.0170501	8.4	0.0578239	5.7	0.00700402
4.71	0.0392359	4.71	0.0223239	6.71	0.0131772	8.42	0.0857882	5.71	0.00944035
4.72	0.040759	4.72	0.0311896	6.72	0.0145648	8.44	0.131397	5.72	0.0126238
4.73	0.0458907	4.73	0.0397412	6.73	0.0219555	8.46	0.197826	5.73	0.00920236
4.74	0.0290567	4.74	0.0498195	6.74	0.0197037	8.48	0.269226	5.74	0.0117132
4.75	0.0254272	4.75	0.0351509	6.75	0.0199436	8.5	0.291523	5.75	0.00801312
4.76	0.0366998	4.76	0.035061	6.76	0.0167665	8.52	0.239284	5.76	0.00764027
4.77	0.0392108	4.77	0.0158959	6.77	0.0169219	8.54	0.165607	5.77	0.00842462
4.78	0.0466476	4.78	0.0326045	6.78	0.0191147	8.56	0.108129	5.78	0.00942696
4.79	0.0431585	4.79	0.028575	6.79	0.0237919	8.58	0.0710297	5.79	0.00752793
4.8	0.0395291	4.8	0.0187642	6.8	0.0157525	8.6	0.0487792	5.8	0.00716488
4.81	0.0322335	4.81	0.019811	6.81	0.0174512	8.62	0.0355178	5.81	0.0105327
4.82	0.0445133	4.82	0.0272956	6.82	0.0204785	8.64	0.0272242	5.82	0.00781912
4.83	0.0381992	4.83	0.0352022	6.83	0.0115562	8.66	0.0216611	5.83	0.00650897
4.84	0.034917	4.84	0.038557	6.84	0.017315	8.68	0.0177005	5.84	0.0121797
4.85	0.0423602	4.85	0.0312195	6.85	0.0227458	8.7	0.0147629	5.85	0.00786857
4.86	0.0282514	4.86	0.0484256	6.86	0.0156683	8.72	0.0125207	5.86	0.0096876
4.87	0.0314292	4.87	0.0240963	6.87	0.0179067	8.74	0.0107707	5.87	0.00744349
4.88	0.0517647	4.88	0.0427322	6.88	0.0190492	8.76	0.00937888	5.88	0.00611326
4.89	0.0458002	4.89	0.02817	6.89	0.0191456	8.78	0.00825376	5.89	0.00946761
4.9	0.0691991	4.9	0.0382278	6.9	0.019348	8.8	0.00733104	5.9	0.00880994
4.91	0.0300079	4.91	0.0231722	6.91	0.0191916	8.82	0.00559643	5.91	0.00766287
4.92	0.0459045	4.92	0.035217	6.92	0.0191184	8.84	0.00497844	5.92	0.00834976
4.93	0.0665094	4.93	0.0310783	6.93	0.0254828	8.86	0.00445686	5.93	0.0119183
4.94	0.0509439	4.94	0.00431539	6.94	0.0246671	8.88	0.00401274	5.94	0.0105012
4.95	0.0332758	4.95	0.0420252	6.95	0.0195491	8.9	0.00363153	5.95	0.00730599
4.96	0.0532328	4.96	0.0338692	6.96	0.0235465	8.92	0.00330194	5.96	0.00768462
4.97	0.0347004	4.97	0.0225274	6.97	0.0219801	8.94	0.0030151	5.97	0.00877021
4.98	0.029871	4.98	0.0449821	6.98	0.0239435	8.96	0.00276394	5.98	0.00803784
4.99	0.0337334	4.99	0.0464118	6.99	0.0304715	8.98	0.0025428	5.99	0.0094402
5	0.0507333	5	0.0436977	7	0.0260199	9	0.0023471	6	0.00459654
5.01	0.0270681	5.01	0.0225579	7.01	0.0232721	9.02	0.00217309	6.01	0.00960135
5.02	0.0378147	5.02	0.00559527	7.02	0.0246596	9.04	0.00201769	6.02	0.0103763
5.03	0.0342827	5.03	0.0226531	7.03	0.0322016	9.06	0.00187834	6.03	0.00755665
5.04	0.0392398	5.04	0.0413323	7.04	0.0334862	9.08	0.00175291	6.04	0.00972945
5.05	0.0300296	5.05	0.0227063	7.05	0.0406789	9.1	0.00163962	6.05	0.00785584
5.06	0.0240934	5.06	0.00420449	7.06	0.0376111	9.12	0.00153694	6.06	0.00907582
5.07	0.0424499	5.07	0.0337435	7.07	0.0445984	9.14	0.0014436	6.07	0.01001
5.08	0.0214799	5.08	0.0368224	7.08	0.0501096	9.16	0.0013585	6.08	0.00911621
5.09	0.0372692	5.09	0.0309831	7.09	0.0686899	9.18	0.0012807	6.09	0.00856834
5.1	0.0406186	5.1	0.0131438	7.1	0.0519806	9.2	0.00120939	6.1	0.00641184
5.11	0.0399802	5.11	0.0243926	7.11	0.0664521	9.22	0.00114387	6.11	0.00839554
5.12	0.0316092	5.12	0.02669	7.12	0.081874	9.24	0.00108353	6.12	0.00779223
5.13	0.0402377	5.13	0.0187104	7.13	0.0957665	9.26	0.00102785	6.13	0.00693937
5.14	0.0473851	5.14	0.0306314	7.14	0.0992176	9.28	0.000976354	6.14	0.00840678
5.15	0.0464156	5.15	0.0378169	7.15	0.123449	9.3	0.000928646	6.15	0.00832218
5.16	0.0282255	5.16	0.0058021	7.16	0.132215	9.32	0.000884366	6.16	0.00755773
5.17	0.0455742	5.17	0.0224662	7.17	0.158348	9.34	0.000843204	6.17	0.00843413
5.18	0.0502778	5.18	0.0186022	7.18	0.173779	9.36	0.000804889	6.18	0.00644792
5.19	0.0208686	5.19	0.0254203	7.19	0.20688	9.38	0.000769195	6.19	0.00793569
5.2	0.0413719	5.2	0.0181664	7.2	0.227555	9.4	0.000735943	6.2	0.00448236
5.21	0.0359728	5.21	0.0467702	7.21	0.293396	9.42	0.000705011	6.21	0.00696432
5.22	0.0402517	5.22	0.0296477	7.22	0.357622	9.44	0.00067633	6.22	0.00949545
5.23	0.0342673	5.23	0.0142237	7.23	0.389281	9.46	0.000649824	6.23	0.00889464
5.24	0.0334654	5.24	0.0295275	7.24	0.465343	9.48	0.000625193	6.24	0.00901753
5.25	0.0386884	5.25	0.0210475	7.25	0.502324	9.5	0.000601495	6.25	0.00679461
5.26	0.029927	5.26	0.0364321	7.26	0.562223	9.52	0.000577837	6.26	0.0110088
5.27	0.0304231	5.27	0.0198638	7.27	0.656303	9.54	0.000554833	6.27	0.00830057
5.28	0.0428344	5.28	0.0240166	7.28	0.688551	9.56	0.000533233	6.28	0.00942242
5.29	0.0355348	5.29	0.030919	7.29	0.733079	9.58	0.000513124	6.29	0.00860021
5.3	0.0358491	5.3	0.0386416	7.3	0.799673	9.6	0.000494346	6.3	0.0102369
5.31	0.0418548	5.31	0.0424995	7.31	0.845311	9.62	0.000476718	6.31	0.00963178
5.32	0.0590715	5.32	0.0355141	7.32	0.905541	9.64	0.000460092	6.32	0.00837262
5.33	0.0523255	5.33	0.0167988	7.33	0.924478	9.66	0.000444361	6.33	0.00727296
5.34	0.025728	5.34	0.0253935	7.34	0.967946	9.68	0.000429446	6.34	0.00640173
5.35	0.0422046	5.35	0.0255735	7.35	0.940491	9.7	0.000415282	6.35	0.00829568
5.36	0.0362444	5.36	0.0140868	7.36	1	9.72	0.000401816	6.36	0.00770359
5.37	0.0375348	5.37	0.0213483	7.37	0.977856	9.74	0.000389	6.37	0.00700621
5.38	0.0456785	5.38	0.0268663	7.38	0.959804	9.76	0.000376791	6.38	0.00901392
5.39	0.032685	5.39	0.0360752	7.39	0.945818	9.78	0.000365152	6.39	0.00999102
5.4	0.0408606	5.4	0.0214276	7.4	0.889299	9.8	0.000354045	6.4	0.0107053
5.41	0.0328132	5.41	0.0395732	7.41	0.847942	9.82	0.00034344	6.41	0.00731104
5.42	0.0478063	5.42	0.0125507	7.42	0.848896	9.84	0.000333305	6.42	0.00690279
5.43	0.023132	5.43	0.0456016	7.43	0.785154	9.86	0.000323614	6.43	0.00829612
5.44	0.0356364	5.44	0.0284782	7.44	0.768121	9.88	0.00031434	6.44	0.00756825
5.45	0.0264785	5.45	0.0367277	7.45	0.713811	9.9	0.00030546	6.45	0.009161
5.46	0.0221372	5.46	0.0222527	7.46	0.651989	9.92	0.000296952	6.46	0.00793015
5.47	0.0432447	5.47	0.0277527	7.47	0.539178	9.94	0.000288795	6.47	0.00768812
5.48	0.0359165	5.48	0.021685	7.48	0.522023	9.96	5.89529e-08	6.48	0.00741256
5.49	0.0258509	5.49	0.0232904	7.49	0.424333	9.98	5.94852e-08	6.49	0.00837726
5.5	0.0308775	5.5	0.0209362	7.5	0.390187	10	6.11618e-08	6.5	0.00613859
5.51	0.0184657	5.51	0.0181648	7.51	0.308052	10.02	6.40518e-08	6.51	0.00904603
5.52	0.0281289	5.52	0.0268337	7.52	0.298262	10.04	6.82728e-08	6.52	0.00584835
5.53	0.0526059	5.53	0.0266785	7.53	0.20807	10.06	7.40018e-08	6.53	0.0102411
5.54	0.0303072	5.54	0.0167327	7.54	0.175943	10.08	8.14918e-08	6.54	0.00777342
5.55	0.0457793	5.55	0.0300635	7.55	0.156348	10.1	9.10958e-08	6.55	0.00711188
5.56	0.0331276	5.56	0.01688	7.56	0.123809	10.12	1.033e-07	6.56	0.00672825
5.57	0.03681	5.57	0.0199361	7.57	0.0980854	10.14	1.18782e-07	6.57	0.00904586
5.58	0.0334525	5.58	0.0324228	7.58	0.0747571	10.16	1.38494e-07	6.58	0.00672057
5.59	0.0296606	5.59	0.0256752	7.59	0.0654535	10.18	1.63796e-07	6.59	0.00616782
5.6	0.030256	5.6	0.03299	7.6	0.0452147	10.2	1.96674e-07	6.6	0.01166
5.61	0.0159202	5.61	0.0273694	7.61	0.0465857	10.22	2.4012e-07	6.61	0.00928313
5.62	0.0200153	5.62	0.0486099	7.62	0.0479638	10.24	2.9887e-07	6.62	0.00756955
5.63	0.0370418	5.63	0.0294114	7.63	0.0341987	10.26	3.81099e-07	6.63	0.0097062
5.64	0.0330363	5.64	0.0308382	7.64	0.0317797	10.28	5.024e-07	6.64	0.00850183
5.65	0.0199319	5.65	0.02696	7.65	0.0284934	10.3	6.93902e-07	6.65	0.00923846
5.66	0.0259464	5.66	0.0215438	7.66	0.0249961	10.32	1.01365e-06	6.66	0.00825713
5.67	0.0356863	5.67	0.0324961	7.67	0.0236574	10.34	1.55197e-06	6.67	0.00809475
5.68	0.0383672	5.68	0.0327399	7.68	0.0244916	10.36	2.40923e-06	6.68	0.00905139
5.69	0.019884	5.69	0.0169429	7.69	0.0357289	10.38	3.58653e-06	6.69	0.00904264
5.7	0.0506682	5.7	0.0314527	7.7	0.0234429	10.4	4.64158e-06	6.7	0.00981238
5.71	0.0233086	5.71	0.0255876	7.71	0.0208843	10.42	4.61708e-06	6.71	0.00929186
5.72	0.0349132	5.72	0.0212177	7.72	0.018186	10.44	3.54077e-06	6.72	0.00966499
5.73	0.0325359	5.73	0.0436045	7.73	0.0242416	10.46	2.37013e-06	6.73	0.0116455
5.74	0.0376209	5.74	0.027175	7.74	0.0214332	10.48	1.52413e-06	6.74	0.00722456
5.75	0.0426079	5.75	0.0141604	7.75	0.0196175	10.5	9.94103e-07	6.75	0.00995385
5.76	0.0167191	5.76	0.0352078	7.76	0.0162855	10.52	6.78995e-07	6.76	0.00953591
5.77	0.04035	5.77	0.0363576	7.77	0.016195	10.54	4.89498e-07	6.77	0.0152393
5.78	0.0217413	5.78	0.0317499	7.78	0.014947	10.56	3.6867e-07	6.78	0.00885926
5.79	0.0334113	5.79	0.032848	7.79	0.01375	10.58	1.94448e-06	6.79	0.0122148
5.8	0.0281426	5.8	0.0202047	7.8	0.0137232	10.6	1.93175e-06	6.8	0.0121743
5.81	0.0397554	5.81	0.037986	7.81	0.0179147	10.62	1.93605e-06	6.81	0.00983141
5.82	0.0231019	5.82	0.0184803	7.82	0.0119535	10.64	1.95283e-06	6.82	0.00884859
5.83	0.0400918	5.83	0.0209474	7.83	0.0111131	10.66	1.97924e-06	6.83	0.0114714
5.84	0.0288184	5.84	0.0127281	7.84	0.0119475	10.68	2.01345e-06	6.84	0.0105043
5.85	0.025489	5.85	0.0442647	7.85	0.0108519	10.7	2.05424e-06	6.85	0.0101864
5.86	0.0322638	5.86	0.0266079	7.86	0.0111467	10.72	2.10081e-06	6.86	0.00963763
5.87	0.0250635	5.87	0.0356929	7.87	0.0135669	10.74	2.15262e-06	6.87	0.0104008
5.88	0.0316692	5.88	0.0217994	7.88	0.0140058	10.76	2.20936e-06	6.88	0.0100524
5.89	0.0318205	5.89	0.0156032	7.89	0.0130254	10.78	2.27083e-06	6.89	0.0140599
5.9	0.0206567	5.9	0.0295065	7.9	0.0122443	10.8	2.33696e-06	6.9	0.0158023
5.91	0.0355995	5.91	0.018291	7.91	0.00867134	10.82	2.40775e-06	6.91	0.0122903
5.92	0.0347056	5.92	0.0255998	7.92	0.0107042	10.84	2.48328e-06	6.92	0.0167911
5.93	0.0276331	5.93	0.0302783	7.93	0.00584515	10.86	2.56367e-06	6.93	0.0169036
5.94	0.0507462	5.94	0.0295691	7.94	0.0154847	10.88	2.64912e-06	6.94	0.015002
5.95	0.0228747	5.95	0.0360592	7.95	0.0127794	10.9	2.73986e-06	6.95	0.0132873
5.96	0.030054	5.96	0.0226244	7.96	0.00975834	10.92	2.83617e-06	6.96	0.0151873
5.97	0.0274685	5.97	0.0321509	7.97	0.012002	10.94	2.93836e-06	6.97	0.0157071
5.98	0.0389875	5.98	0.017128	7.98	0.011363	10.96	3.04178e-06	6.98	0.0155545
5.99	0.0348686	5.99	0.0213721	7.99	0.0139293	10.98	3.15704e-06	6.99	0.0140409
6	0.0163924	6	0.0253948	8	0.0127413	11	3.27944e-06	7	0.0235203
6.01	0.0383268	6.01	0.0383707	8.01	0.0123514	11.02	3.40951e-06	7.01	0.0198907
6.02	0.0266176	6.02	0.00843922	8.02	0.0175773	11.04	3.54782e-06	7.02	0.0221039
6.03	0.0166791	6.03	0.0410533	8.03	0.0126036	11.06	3.69505e-06	7.03	0.0246576
6.04	0.0158375	6.04	0.0293737	8.04	0.0107287	11.08	3.8519e-06	7.04	0.0245778
6.05	0.0253109	6.05	0.0369626	8.05	0.0079173	11.1	4.0192e-06	7.05	0.0292105
6.06	0.040766	6.06	0.0429888	8.06	0.00768034	11.12	4.19785e-06	7.06	0.0271912
6.07	0.0374105	6.07	0.0152084	8.07	0.0108353	11.14	4.38886e-06	7.07	0.0343603
6.08	0.0150658	6.08	0.0239906	8.08	0.00983566	11.16	4.59336e-06	7.08	0.0315183
6.09	0.0325227	6.09	0.0357254	8.09	0.0118184	11.18	4.81261e-06	7.09	0.0408213
6.1	0.0343498	6.1	0.0321703	8.1	0.00820993	11.2	5.04806e-06	7.1	0.0413508
6.11	0.0297873	6.11	0.0142732	8.11	0.00929374	11.22	5.30128e-06	7.11	0.0429566
6.12	0.0159526	6.12	0.0182659	8.12	0.010313	11.24	5.57411e-06	7.12	0.0613747
6.13	0.03688	6.13	0.0348314	8.13	0.0108945	11.26	5.86858e-06	7.13	0.0582179
6.14	0.0491985	6.14	0.011412	8.14	0.0125872	11.28	6.18702e-06	7.14	0.0721231
6.15	0.0278443	6.15	0.030122	8.15	0.0117007	11.3	6.53208e-06	7.15	0.0802076
6.16	0.0412852	6.16	0.0373235	8.16	0.0112655	11.32	6.90954e-06	7.16	0.101467
6.17	0.0301911	6.17	0.0155392	8.17	0.0110079	11.34	7.31746e-06	7.17	0.120115
6.18	0.019713	6.18	0.0225544	8.18	0.0106885	11.36	7.76249e-06	7.18	0.148825
6.19	0.0397444	6.19	0.0201028	8.19	0.0111973	11.38	8.24927e-06	7.19	0.173391
6.2	0.033055	6.2	0.0512452	8.2	0.00786422	11.4	8.78315e-06	7.2	0.223859
6.21	0.0400925	6.21	0.0388499	8.21	0.011841	11.42	9.37038e-06	7.21	0.248875
6.22	0.0209985	6.22	0.0140859	8.22	0.00780437	11.44	1.00183e-05	7.22	0.297816
6.23	0.0299814	6.23	0.0344341	8.23	0.00736018	11.46	1.07355e-05	7.23	0.356001
6.24	0.0239984	6.24	0.0312889	8.24	0.01081	11.48	1.15322e-05	7.24	0.420579
6.25	0.0373044	6.25	0.0210358	8.25	0.0144815	11.5	1.24205e-05	7.25	0.4596
6.26	0.0281097	6.26	0.0470772	8.26	0.0118591	11.52	1.3415e-05	7.26	0.50366
6.27	0.0410295	6.27	0.031568	8.27	0.0104642	11.54	1.45332e-05	7.27	0.565047
6.28	0.0440475	6.28	0.0201003	8.28	0.0087713	11.56	1.57964e-05	7.28	0.638363
6.29	0.0253487	6.29	0.0423323	8.29	0.0135638	11.58	1.72308e-05	7.29	0.680621
6.3	0.0341558	6.3	0.0151693	8.3	0.00896241	11.6	1.88684e-05	7.3	0.736396
6.31	0.0393355	6.31	0.0282544	8.31	0.00889857	11.62	2.07495e-05	7.31	0.792982
6.32	0.0326731	6.32	0.0182545	8.32	0.014565	11.64	2.29244e-05	7.32	0.838557
6.33	0.0482697	6.33	0.0126827	8.33	0.0152774	11.66	2.54572e-05	7.33	0.881379
6.34	0.036395	6.34	0.0366473	8.34	0.00909366	11.68	2.84304e-05	7.34	0.917978
6.35	0.0485509	6.35	0.0338779	8.35	0.0122567	11.7	3.19514e-05	7.35	0.974808
6.36	0.0116299	6.36	0.0554306	8.36	0.0166313	11.72	3.61621e-05	7.36	0.992427
6.37	0.029542	6.37	0.0346577	8.37	0.0183604	11.74	4.1253e-05	7.37	0.997221
6.38	0.0258027	6.38	0.018494	8.38	0.0190407	11.76	4.74843e-05	7.38	0.98354
6.39	0.0332458	6.39	0.0453727	8.39	0.0173655	11.78	5.52184e-05	7.39	1
6.4	0.0123793	6.4	0.035473	8.4	0.0216992	11.8	6.49711e-05	7.4	0.984172
6.41	0.0440637	6.41	0.0227144	8.41	0.0181916	11.82	7.74959e-05	7.41	0.937682
6.42	0.020552	6.42	0.0154326	8.42	0.0157928	11.84	9.39336e-05	7.42	0.948574
6.43	0.0408839	6.43	0.0273378	8.43	0.0215552	11.86	0.000116115	7.43	0.863119
6.44	0.0257494	6.44	0.053128	8.44	0.0212296	11.88	0.000147261	7.44	0.815798
6.45	0.0319368	6.45	0.0265904	8.45	0.0219089	11.9	0.000193612	7.45	0.779995
6.46	0.0380391	6.46	0.0527079	8.46	0.0230258	11.92	0.000267588	7.46	0.74085
6.47	0.0350108	6.47	0.0547116	8.47	0.0253136	11.94	0.000391683	7.47	0.693853
6.48	0.0540088	6.48	0.0508102	8.48	0.0230678	11.96	0.000599162	7.48	0.582609
6.49	0.0331772	6.49	0.0296018	8.49	0.0228264	11.98	0.000922724	7.49	0.564675
6.5	0.0392397	6.5	0.0141718	8.5	0.0188475	12	0.00134431	7.5	0.503605
6.51	0.0250283	6.51	0.0268082	8.51	0.0161756	12.02	0.0016609	7.51	0.429863
6.52	0.0437926	6.52	0.0142145	8.52	0.0196669	12.04	0.00155714	7.52	0.370951
6.53	0.0248885	6.53	0.03762	8.53	0.0221282	12.06	0.00115186	7.53	0.320748
6.54	0.0369099	6.54	0.0607084	8.54	0.0157499	12.08	0.000763675	7.54	0.283333
6.55	0.0447909	6.55	0.0344617	8.55	0.0207587	12.1	0.000494421	7.55	0.228517
6.56	0.0422748	6.56	0.0255042	8.56	0.0196228	12.12	0.000328515	7.56	0.188459
6.57	0.0282387	6.57	0.0338747	8.57	0.0155843	12.14	0.000230195	7.57	0.154217
6.58	0.0407226	6.58	0.0154444	8.58	0.0166749	12.16	0.000170573	7.58	0.128791
6.59	0.0379811	6.59	0.0186531	8.59	0.0182203	12.18	0.000132042	7.59	0.0991835
6.6	0.0333247	6.6	0.031542	8.6	0.0167172	12.2	0.000105413	7.6	0.0825732
6.61	0.0496292	6.61	0.0384774	8.61	0.0162654	12.22	8.60728e-05	7.61	0.0735475
6.62	0.0324588	6.62	0.0395937	8.62	0.0102117	12.24	7.15482e-05	7.62	0.0572684
6.63	0.0495331	6.63	0.0214724	8.63	0.0148594	12.26	6.03686e-05	7.63	0.055418
6.64	0.0332962	6.64	0.0186631	8.64	0.0091056	12.28	5.15902e-05	7.64	0.0483439
6.65	0.0330715	6.65	0.0308292	8.65	0.0111927	12.3	4.45784e-05	7.65	0.0375108
6.66	0.051434	6.66	0.0258711	8.66	0.010262	12.32	3.88936e-05	7.66	0.0344555
6.67	0.0362984	6.67	0.0255281	8.67	0.0144222	12.34	3.42236e-05	7.67	0.0381632
6.68	0.0471215	6.68	0.0299921	8.68	0.0100494	12.36	3.03427e-05	7.68	0.0283391
6.69	0.0282448	6.69	0.0314613	8.69	0.00828026	12.38	2.70839e-05	7.69	0.0347991
6.7	0.0448649	6.7	0.0228684	8.7	0.00805603	12.4	2.43223e-05	7.7	0.0269753
6.71	0.0298538	6.71	0.0261799	8.71	0.00916037	12.42	2.19626e-05	7.71	0.027234
6.72	0.0517404	6.72	0.0311873	8.72	0.00458213	12.44	1.99314e-05	7.72	0.0227155
6.73	0.0371148	6.73	0.0254628	8.73	0.00652229	12.46	1.81715e-05	7.73	0.0169753
6.74	0.0374406	6.74	0.0661563	8.74	0.00624294	12.48	1.66376e-05	7.74	0.0215226
6.75	0.0385615	6.75	0.0467892	8.75	0.0072578	12.5	1.5294e-05	7.75	0.0180962
6.76	0.0381156	6.76	0.027366	8.76	0.00675511	12.52	1.41119e-05	7.76	0.016083
6.77	0.0371268	6.77	0.0141208	8.77	0.0055794	12.54	1.30687e-05	7.77	0.018277
6.78	0.0550373	6.78	0.0326502	8.78	0.0104699	12.56	1.21461e-05	7.78	0.0222048
6.79	0.0534081	6.79	0.0512821	8.79	0.0037874	12.58	1.13303e-05	7.79	0.0158246
6.8	0.0274354	6.8	0.0471773	8.8	0.00661129	12.6	1.06116e-05	7.8	0.0127903
6.81	0.0442059	6.81	0.0465543	8.81	0.0047563	12.62	9.98527e-06	7.81	0.0108032
6.82	0.0489917	6.82	0.0269198	8.82	0.00314597	12.64	2.13048e-05	7.82	0.0128815
6.83	0.0619571	6.83	0.028548	8.83	0.00853312	12.66	2.12178e-05	7.83	0.015471
6.84	0.0505413	6.84	0.0537442	8.84	0.00599744	12.68	2.12962e-05	7.84	0.014561
6.85	0.0505277	6.85	0.0282895	8.85	0.00741028	12.7	2.15931e-05	7.85	0.00810743
6.86	0.0621332	6.86	0.0386972	8.86	0.0060794	12.72	2.21427e-05	7.86	0.0126878
6.87	0.0476564	6.87	0.0302429	8.87	0.00707955	12.74	2.28278e-05	7.87	0.0107419
6.88	0.0714276	6.88	0.0936184	8.88	0.00785582	12.76	2.31702e-05	7.88	0.0150048
6.89	0.0521515	6.89	0.0615555	8.89	0.005283	12.78	2.28365e-05	7.89	0.00924846
6.9	0.0539815	6.9	0.0461003	8.9	0.00656902	12.8	2.2276e-05	7.9	0.00874774
6.91	0.050155	6.91	0.0314867	8.91	0.00476836	12.82	2.18907e-05	7.91	0.0100737
6.92	0.0692806	6.92	0.0936022	8.92	0.00875491	12.84	2.17436e-05	7.92	0.0111077
6.93	0.049188	6.93	0.0298188	8.93	0.00358081	12.86	2.17861e-05	7.93	0.0114782
6.94	0.0873975	6.94	0.0557318	8.94	0.00668569	12.88	2.19614e-05	7.94	0.00785004
6.95	0.063117	6.95	0.0497318	8.95	0.00481216	12.9	2.22294e-05	7.95	0.00792878
6.96	0.0686428	6.96	0.037988	8.96	0.00837552	12.92	2.25678e-05	7.96	0.0108539
6.97	0.082998	6.97	0.0591252	8.97	0.00441031	12.94	2.29658e-05	7.97	0.00866628
6.98	0.0844709	6.98	0.0946658	8.98	0.0053366	12.96	2.34184e-05	7.98	0.00958898
6.99	0.0847897	6.99	0.0783238	8.99	0.00455515	12.98	2.39239e-05	7.99	0.011959
7	0.107488	7	0.0601162	9	0.00432295	13	2.44819e-05	8	0.00774467
7.01	0.0898256	7.01	0.0625139	9.01	0.00643771	13.02	2.5093e-05	8.01	0.00890771
7.02	0.104862	7.02	0.102339	9.02	0.00361595	13.04	2.57588e-05	8.02	0.00703397
7.03	0.0849075	7.03	0.0940662	9.03	0.00407948	13.06	2.64814e-05	8.03	0.0120625
7.04	0.134265	7.04	0.112747	9.04	0.00612368	13.08	2.72634e-05	8.04	0.0107759
7.05	0.109832	7.05	0.07637	9.05	0.00650992	13.1	2.81082e-05	8.05	0.00756006
7.06	0.123331	7.06	0.10346	9.06	0.00705699	13.12	2.90195e-05	8.06	0.00588276
7.07	0.162072	7.07	0.123916	9.07	0.0035833	13.14	3.00019e-05	8.07	0.0107924
7.08	0.166727	7.08	0.0933594	9.08	0.00554851	13.16	3.10604e-05	8.08	0.00808879
7.09	0.168494	7.09	0.114201	9.09	0.00823674	13.18	3.2201e-05	8.09	0.0092624
7.1	0.158863	7.1	0.13789	9.1	0.00569416	13.2	3.34304e-05	8.1	0.0091242
7.11	0.202076	7.11	0.164279	9.11	0.00537103	13.22	3.47563e-05	8.11	0.00492175
7.12	0.21507	7.12	0.136168	9.12	0.00658084	13.24	3.61879e-05	8.12	0.00808758
7.13	0.225937	7.13	0.181287	9.13	0.0044336	13.26	3.77357e-05	8.13	0.00551967
7.14	0.220026	7.14	0.224693	9.14	0.00914568	13.28	3.94125e-05	8.14	0.00719401
7.15	0.247738	7.15	0.257053	9.15	0.00645771	13.3	6.99015e-05	8.15	0.00566389
7.16	0.239925	7.16	0.189185	9.16	0.00275141	13.32	7.27014e-05	8.16	0.00543352
7.17	0.274176	7.17	0.260719	9.17	0.00452734	13.34	7.57357e-05	8.17	0.00653441
7.18	0.320658	7.18	0.32827	9.18	0.00565297	13.36	7.90568e-05	8.18	0.00818434
7.19	0.359486	7.19	0.289164	9.19	0.00738389	13.38	8.27394e-05	8.19	0.00537543
7.2	0.323771	7.2	0.262394	9.2	0.00423981	13.4	8.68695e-05	8.2	0.0061762
7.21	0.449343	7.21	0.39037	9.21	0.00327332	13.42	9.14846e-05	8.21	0.0072217
7.22	0.43227	7.22	0.447523	9.22	0.00423601	13.44	9.63767e-05	8.22	0.00666378
7.23	0.442777	7.23	0.369268	9.23	0.00530082	13.46	0.000100998	8.23	0.00511974
7.24	0.464034	7.24	0.415889	9.24	0.00326743	13.48	0.000105333	8.24	0.00679635
7.25	0.542861	7.25	0.467877	9.25	0.00427949	13.5	0.000108417	8.25	0.00218783
7.26	0.559511	7.26	0.476631	9.26	0.00749745	13.52	0.000113824	8.26	0.00660587
7.27	0.717	7.27	0.526676	9.27	0.00557736	13.54	0.000119986	8.27	0.00588579
7.28	0.597883	7.28	0.604599	9.28	0.00590266	13.56	0.000126918	8.28	0.00623032
7.29	0.647155	7.29	0.62048	9.29	0.00560686	13.58	0.000134656	8.29	0.00505202
7.3	0.710061	7.3	0.588616	9.3	0.00521891	13.6	0.000143269	8.3	0.00477035
7.31	0.765366	7.31	0.720887	9.31	0.00579758	13.62	0.000152869	8.31	0.00635191
7.32	0.747745	7.32	0.719039	9.32	0.00409811	13.64	0.0001636	8.32	0.00472377
7.33	0.75004	7.33	0.759128	9.33	0.00513212	13.66	0.000175646	8.33	0.00414363
7.34	0.848139	7.34	0.739589	9.34	0.0080245	13.68	0.000189237	8.34	0.00353492
7.35	0.820675	7.35	0.930826	9.35	0.00760333	13.7	0.000204658	8.35	0.0063251
7.36	0.821832	7.36	0.902388	9.36	0.00827604	13.72	0.000222266	8.36	0.00534002
7.37	0.8786	7.37	0.94459	9.37	0.00673634	13.74	0.000242516	8.37	0.00548936
7.38	0.945482	7.38	0.998205	9.38	0.00425721	13.76	0.000265984	8.38	0.00771206
7.39	1	7.39	0.963481	9.39	0.00410981	13.78	0.000293422	8.39	0.0071468
7.4	0.887312	7.4	1	9.4	0.00260035	13.8	0.000325815	8.4	0.00569477
7.41	0.851044	7.41	0.791775	9.41	0.00284155	13.82	0.000364475	8.41	0.00531067
7.42	0.818054	7.42	0.897075	9.42	0.0056143	13.84	0.000411185	8.42	0.00699766
7.43	0.830346	7.43	0.853544	9.43	0.00818827	13.86	0.000468407	8.43	0.00467028
7.44	0.857889	7.44	0.865973	9.44	0.00784657	13.88	0.000539622	8.44	0.00629622
7.45	0.804651	7.45	0.811503	9.45	0.00414285	13.9	0.000629866	8.45	0.0072164
7.46	0.813489	7.46	0.723594	9.46	0.00438601	13.92	0.000746672	8.46	0.00636306
7.47	0.674131	7.47	0.81078	9.47	0.00527404	13.94	0.000901891	8.47	0.00584362
7.48	0.676308	7.48	0.745488	9.48	0.00363335	13.96	0.00111578	8.48	0.00587596
7.49	0.637882	7.49	0.639581	9.49	0.0052197	13.98	0.00142672	8.49	0.00875904
7.5	0.657664	7.5	0.618018	9.5	0.00835391	14	0.00191128	8.5	0.0077924
7.51	0.558511	7.51	0.721191	9.51	0.00608855	14.02	0.00271336	8.51	0.00718108
7.52	0.451464	7.52	0.570636	9.52	0.00387226	14.04	0.00406039	8.52	0.00915218
7.53	0.528179	7.53	0.522685	9.53	0.00576884	14.06	0.00621362	8.53	0.00910201
7.54	0.427495	7.54	0.533977	9.54	0.00357501	14.08	0.00921212	8.54	0.0066913
7.55	0.39987	7.55	0.38989	9.55	0.00372768	14.1	0.0120318	8.55	0.00634921
7.56	0.325733	7.56	0.355231	9.56	0.00391289	14.12	0.0122144	8.56	0.00674152
7.57	0.360754	7.57	0.429204	9.57	0.00770194	14.14	0.00955934	8.57	0.00520151
7.58	0.339183	7.58	0.315318	9.58	0.00375616	14.16	0.00652346	8.58	0.00759462
7.59	0.295763	7.59	0.282823	9.59	0.00346027	14.18	0.0043	8.59	0.00522981
7.6	0.290558	7.6	0.212511	9.6	0.00532157	14.2	0.0029049	8.6	0.00859215
7.61	0.238023	7.61	0.270289	9.61	0.00442072	14.22	0.002082	8.61	0.00513784
7.62	0.164231	7.62	0.213621	9.62	0.0033413	14.24	0.00159687	8.62	0.00440066
7.63	0.17349	7.63	0.212303	9.63	0.0053039	14.26	0.00129788	8.63	0.00589896
7.64	0.161037	7.64	0.158384	9.64	0.00496169	14.28	0.00110357	8.64	0.00439641
7.65	0.177319	7.65	0.18423	9.65	0.00264921	14.3	0.000973371	8.65	0.00647887
7.66	0.129808	7.66	0.162083	9.66	0.00344009	14.32	0.000886416	8.66	0.00362267
7.67	0.138035	7.67	0.130351	9.67	0.00467391	14.34	0.000831007	8.67	0.00695427
7.68	0.0944603	7.68	0.178896	9.68	0.00787951	14.36	0.00080022	8.68	0.00485824
7.69	0.136143	7.69	0.120382	9.69	0.00278061	14.38	0.000789997	8.69	0.00426996
7.7	0.111759	7.7	0.0740659	9.7	0.00527434	14.4	0.00079824	8.7	0.00461406
7.71	0.119541	7.71	0.0975039	9.71	0.00606912	14.42	0.000824364	8.71	0.00237447
7.72	0.114611	7.72	0.116954	9.72	0.00678097	14.44	0.000869122	8.72	0.00526594
7.73	0.0949041	7.73	0.148828	9.73	0.00396017	14.46	0.000934646	8.73	0.00470434
7.74	0.0725214	7.74	0.0776154	9.74	0.00607309	14.48	0.00102468	8.74	0.00382871
7.75	0.0912427	7.75	0.0931797	9.75	0.00233036	14.5	0.00114511	8.75	0.00647576
7.76	0.0718158	7.76	0.0541447	9.76	0.005161	14.52	0.00130485	8.76	0.0043712
7.77	0.0751135	7.77	0.0656097	9.77	0.00453113	14.54	0.00151739	8.77	0.00362593
7.78	0.0516243	7.78	0.0737005	9.78	0.00181294	14.56	0.00180368	8.78	0.00362265
7.79	0.090522	7.79	0.0623965	9.79	0.00226264	14.58	0.00219812	8.79	0.0030866
7.8	0.0655767	7.8	0.0705091	9.8	0.00545417	14.6	0.0027627	8.8	0.00444343
7.81	0.0434056	7.81	0.0584874	9.81	0.00514166	14.62	0.00361941	8.81	0.00385501
7.82	0.0564992	7.82	0.0605417	9.82	0.0046979	14.64	0.00500889	8.82	0.00430272
7.83	0.0612973	7.83	0.0508911	9.83	0.00425636	14.66	0.00735485	8.83	0.00559464
7.84	0.0682838	7.84	0.0537218	9.84	0.00494518	14.68	0.0112524	8.84	0.00369916
7.85	0.0739175	7.85	0.0581475	9.85	0.00346946	14.7	0.0172023	8.85	0.00481825
7.86	0.0365014	7.86	0.0499229	9.86	0.00358815	14.72	0.0245146	8.86	0.00369702
7.87	0.0709825	7.87	0.0396592	9.87	0.00588164	14.74	0.028926	8.87	0.00338132
7.88	0.0314152	7.88	0.0469034	9.88	0.00652141	14.76	0.0257439	8.88	0.00622053
7.89	0.0378316	7.89	0.0311027	9.89	0.00565087	14.78	0.0185058	8.89	0.0030641
7.9	0.054791	7.9	0.040806	9.9	0.00330178	14.8	0.0121713	8.9	0.00546066
7.91	0.0405972	7.91	0.0504109	9.91	0.00414257	14.82	0.00790952	8.91	0.00533307
7.92	0.0590773	7.92	0.026668	9.92	0.00476002	14.84	0.00531458	8.92	0.00424814
7.93	0.0561258	7.93	0.0328503	9.93	0.00592494	14.86	0.00377607	8.93	0.00459006
7.94	0.0450809	7.94	0.0324218	9.94	0.00606892	14.88	0.00283311	8.94	0.00386478
7.95	0.0348666	7.95	0.0415045	9.95	0.00344285	14.9	0.00221501	8.95	0.00338736
7.96	0.0516806	7.96	0.048092	9.96	0.00644811	14.92	0.00178274	8.96	0.00236164
7.97	0.0157583	7.97	0.0652233	9.97	0.00177681	14.94	0.00146613	8.97	0.00271309
7.98	0.0357205	7.98	0.0569414	9.98	0.00377685	14.96	0.0012268	8.98	0.00649061
7.99	0.0354999	7.99	0.0309923	9.99	0.00295893	14.98	0.00104158	8.99	0.00567995
8	0.0300151	8	0.0506332	10	0.00230965	15	0.000895411	9	0.00501908
8.01	0.0460788	8.01	0.044323	10.01	0.00277429	15.02	0.000778101	9.01	0.00460091
8.02	0.038314	8.02	0.0378612	10.02	0.00314823	15.04	0.000682563	9.02	0.00383571
8.03	0.0219149	8.03	0.0230196	10.03	0.00493479	15.06	0.00060374	9.03	0.00447293
8.04	0.0446488	8.04	0.0255096	10.04	0.00390832	15.08	0.000537956	9.04	0.00390091
8.05	0.0363945	8.05	0.056627	10.05	0.00516955	15.1	0.000482489	9.05	0.00241073
8.06	0.0297925	8.06	0.048695	10.06	0.00657235	15.12	0.000435288	9.06	0.00478012
8.07	0.0432559	8.07	0.0273396	10.07	0.00571454	15.14	0.000394787	9.07	0.00446275
8.08	0.0213895	8.08	0.0394667	10.08	0.00488419	15.16	0.000359774	9.08	0.00562659
8.09	0.0150695	8.09	0.0145584	10.09	0.00523602	15.18	0.000329299	9.09	0.00316406
8.1	0.0412899	8.1	0.0326521	10.1	0.00411838	15.2	0.000302612	9.1	0.00497862
8.11	0.0271084	8.11	0.00866526	10.11	0.00619189	15.22	0.000279113	9.11	0.00424397
8.12	0.0257686	8.12	0.0327289	10.12	0.00383408	15.24	0.000258323	9.12	0.00357353
8.13	0.0239156	8.13	0.0337379	10.13	0.00443261	15.26	0.00023986	9.13	0.00342778
8.14	0.0209047	8.14	0.0352299	10.14	0.00511365	15.28	0.000223421	9.14	0.00632643
8.15	0.0242456	8.15	0.0228793	10.15	0.00509955	15.3	0.000208761	9.15	0.00359144
8.16	0.0263618	8.16	0.0217344	10.16	0.00263889	15.32	0.000195646	9.16	0.00540632
8.17	0.0258456	8.17	0.0260609	10.17	0.00231795	15.34	0.000183759	9.17	0.00434409
8.18	0.0357783	8.18	0.0268142	10.18	0.00285541	15.36	0.000172702	9.18	0.00230657
8.19	0.045438	8.19	0.0265724	10.19	0.00478751	15.38	0.000162392	9.19	0.00156368
8.2	0.028706	8.2	0.0565321	10.2	0.00561252	15.4	0.000152951	9.2	0.00509747
8.21	0.0412152	8.21	0.018609	10.21	0.00357995	15.42	0.000144367	9.21	0.00590919
8.22	0.0407464	8.22	0.0508754	10.22	0.00130667	15.44	0.000136547	9.22	0.00356053
8.23	0.0242098	8.23	0.0315176	10.23	0.00462175	15.46	0.000129391	9.23	0.002593
8.24	0.0269904	8.24	0.0132812	10.24	0.00540311	15.48	0.000122815	9.24	0.00391208
8.25	0.0433552	8.25	0.0414697	10.25	0.00184008	15.5	0.000116747	9.25	0.00487135
8.26	0.0281263	8.26	0.0342673	10.26	0.00400378	15.52	0.000111134	9.26	0.00370512
8.27	0.0424319	8.27	0.0264739	10.27	0.00788855	15.54	0.000105928	9.27	0.0049933
8.28	0.0317068	8.28	0.0199476	10.28	0.0029459	15.56	0.00010109	9.28	0.00410994
8.29	0.0350865	8.29	0.0345622	10.29	0.00301056	15.58	9.65847e-05	9.29	0.00264664
8.3	0.0463192	8.3	0.00841136	10.3	0.00494482	15.6	0.000126436	9.3	0.00586657
8.31	0.0373778	8.31	0.0413724	10.31	0.00666273	15.62	0.000124109	9.31	0.00282232
8.32	0.0431177	8.32	0.0188338	10.32	0.00232794	15.64	0.000122079	9.32	0.00375139
8.33	0.04014	8.33	0.0396893	10.33	0.00467857	15.66	0.000120329	9.33	0.00547734
8.34	0.0317159	8.34	0.0327107	10.34	0.00339775	15.68	0.000118846	9.34	0.0036866
8.35	0.0491317	8.35	0.0296195	10.35	0.00347366	15.7	0.000117616	9.35	0.00226888
8.36	0.0323174	8.36	0.0266611	10.36	0.00670593	15.72	0.000116631	9.36	0.00379575
8.37	0.0530749	8.37	0.0534284	10.37	0.00517613	15.74	0.000115884	9.37	0.00400688
8.38	0.0241899	8.38	0.0369681	10.38	0.00437568	15.76	0.000115371	9.38	0.0030858
8.39	0.04506	8.39	0.045688	10.39	0.00588488	15.78	0.000115093	9.39	0.00449248
8.4	0.0570617	8.4	0.0326535	10.4	0.00338652	15.8	0.000115056	9.4	0.00664101
8.41	0.0433353	8.41	0.0500936	10.41	0.00658907	15.82	0.00011528	9.41	0.00484502
8.42	0.0530234	8.42	0.0186094	10.42	0.00332982	15.84	0.000115806	9.42	0.00131267
8.43	0.067293	8.43	0.0338833	10.43	0.00382277	15.86	0.000116702	9.43	0.003063
8.44	0.0475551	8.44	0.0339906	10.44	0.00529559	15.88	0.000118043	9.44	0.00348293
8.45	0.0625349	8.45	0.0532912	10.45	0.00283282	15.9	0.00011984	9.45	0.00393327
8.46	0.0686757	8.46	0.0468402	10.46	0.00526652	15.92	0.00012178	9.46	0.0046142
8.47	0.0323431	8.47	0.0415254	10.47	0.00494091	15.94	0.000123148	9.47	0.0038081
8.48	0.0375374	8.48	0.0766427	10.48	0.00477385	15.96	0.000123925	9.48	0.00630586
8.49	0.0594107	8.49	0.0779291	10.49	0.00376361	15.98	0.000124839	9.49	0.00316591
8.5	0.0430433	8.5	0.0687118	10.5	0.00150365	16	0.000126235	9.5	0.00270535
8.51	0.0446712	8.51	0.0358248	10.51	0.00428956	16.02	0.000128122	9.51	0.00368688
8.52	0.0395489	8.52	0.0523735	10.52	0.00547656	16.04	0.000130436	9.52	0.00306396
8.53	0.0588821	8.53	0.0416558	10.53	0.00278273	16.06	0.000133124	9.53	0.00231087
8.54	0.0608741	8.54	0.0419389	10.54	0.00248121	16.08	0.000136157	9.54	0.00432419
8.55	0.0365437	8.55	0.0439583	10.55	0.0021237	16.1	0.000139534	9.55	0.00402354
8.56	0.0539196	8.56	0.0619511	10.56	0.00826162	16.12	0.000143258	9.56	0.00154152
8.57	0.0462697	8.57	0.0609941	10.57	0.00474646	16.14	0.00014735	9.57	0.00389676
8.58	0.0501285	8.58	0.0196942	10.58	0.0043577	16.16	0.000151831	9.58	0.00350269
8.59	0.0398187	8.59	0.0638262	10.59	0.00559497	16.18	0.000156731	9.59	0.00248674
8.6	0.0219639	8.6	0.0253915	10.6	0.00511787	16.2	0.00013405	9.6	0.00263871
8.61	0.0223275	8.61	0.0342014	10.61	0.00575703	16.22	0.000140643	9.61	0.0039398
8.62	0.036475	8.62	0.00846892	10.62	0.00536748	16.24	0.000147738	9.62	0.00154977
8.63	0.0368217	8.63	0.0394496	10.63	0.0026374	16.26	0.000155386	9.63	0.00404699
8.64	0.0430519	8.64	0.0386175	10.64	0.00411612	16.28	0.000163646	9.64	0.00313897
8.65	0.0335724	8.65	0.0465286	10.65	0.00855462	16.3	0.000172585	9.65	0.00251527
8.66	0.0189012	8.66	0.0398491	10.66	0.0059066	16.32	0.000182277	9.66	0.00206359
8.67	0.0243213	8.67	0.0138551	10.67	0.00623788	16.34	0.000192809	9.67	0.00522022
8.68	0.0322702	8.68	0.00719942	10.68	0.00586406	16.36	0.000204282	9.68	0.00328607
8.69	0.0279927	8.69	0.0227755	10.69	0.0044507	16.38	0.000216808	9.69	0.00231078
8.7	0.0230592	8.7	0.0250853	10.7	0.000649545	16.4	0.000230522	9.7	0.0045883
8.71	0.0107714	8.71	0.0381625	10.71	0.00466721	16.42	0.000245577	9.71	0.00576321
8.72	0.0248472	8.72	0.0113045	10.72	0.0029335	16.44	0.000262154	9.72	0.00275725
8.73	0.027958	8.73	0.0128936	10.73	0.00326909	16.46	0.000280464	9.73	0.00274671
8.74	0.0271712	8.74	0.0125854	10.74	0.00332597	16.48	0.000300757	9.74	0.00596542
8.75	0.0180915	8.75	0.0155188	10.75	0.00635689	16.5	0.000323328	9.75	0.00182818
8.76	0.0193728	8.76	0.00996712	10.76	0.00410572	16.52	0.000348531	9.76	0.00363135
8.77	0.0248727	8.77	0.00562811	10.77	0.00284353	16.54	0.00037679	9.77	0.00220759
8.78	0.0223551	8.78	0.00448952	10.78	0.00363096	16.56	0.000408616	9.78	0.00295214
8.79	0.0274949	8.79	0.0169939	10.79	0.00725273	16.58	0.000444636	9.79	0.00263232
8.8	0.0239734	8.8	0.00827482	10.8	0.00415875	16.6	0.000485614	9.8	0.00217761
8.81	0.0166703	8.81	0.0184068	10.81	0.00363455	16.62	0.000532501	9.81	0.00272789
8.82	0.0256012	8.82	0.0309953	10.82	0.00296941	16.64	0.000586483	9.82	0.00327843
8.83	0.0158288	8.83	0.0100132	10.83	0.00397948	16.66	0.000649055	9.83	0.00345648
8.84	0.00997835	8.84	0.00977356	10.84	0.00493716	16.68	0.000722131	9.84	0.00450103
8.85	0.0284904	8.85	0.00827101	10.85	0.00113291	16.7	0.000808179	9.85	0.00325339
8.86	0.0172266	8.86	0.0140684	10.86	0.0013592	16.72	0.000910435	9.86	0.0041394
8.87	0.0309115	8.87	0.0111888	10.87	0.00552464	16.74	0.0010332	9.87	0.00479287
8.88	0.00900735	8.88	0.0313822	10.88	0.0051579	16.76	0.00118226	9.88	0.00352053
8.89	0.0176453	8.89	0.00415829	10.89	0.00302406	16.78	0.00136562	9.89	0.00372246
8.9	0.0125856	8.9	0.0173945	10.9	0.00344937	16.8	0.00159447	9.9	0.00425956
8.91	0.0199243	8.91	0.00857943	10.91	0.0045696	16.82	0.00188489	9.91	0.00373295
8.92	0.00166276	8.92	0.0140985	10.92	0.00456975	16.84	0.00226067	9.92	0.00291319
8.93	0.0171788	8.93	0.00419714	10.93	0.00096532	16.86	0.00275843	9.93	0.00508719
8.94	0.0176442	8.94	0.009689	10.94	0.00368542	16.88	0.00343875	9.94	0.0030567
8.95	0.0231749	8.95	0.0100915	10.95	0.00216861	16.9	0.00441245	9.95	0.00416466
8.96	0.0206412	8.96	0.0140419	10.96	0.00448043	16.92	0.00589897	9.96	0.00471071
8.97	0.0175149	8.97	0.0173769	10.97	0.00533334	16.94	0.00832581	9.97	0.00275289
8.98	0.011456	8.98	0.0098302	10.98	0.00478522	16.96	0.0124214	9.98	0.00438854
8.99	0.0199743	8.99	0.00987264	10.99	0.00129097	16.98	0.0191516	9.99	0.002837
9	0.00738151	9	0.0224799	11	0.00560721	17	0.0291632	10	0.00285863
9.01	0.0115949	9.01	0.028495	11.01	0.00310709	17.02	0.0406237	10.01	0.00460261
9.02	0.0107236	9.02	0.0213213	11.02	0.0056142	17.04	0.045702	10.02	0.00555367
9.03	0.0222996	9.03	0.0180328	11.03	0.00654572	17.06	0.0387506	10.03	0.00373622
9.04	0.0250749	9.04	0.0143973	11.04	0.00281273	17.08	0.0271655	10.04	0.00265161
9.05	0.0143047	9.05	0.0212265	11.05	0.00591072	17.1	0.0177232	10.05	0.00262877
9.06	0.00731865	9.06	0.00139941	11.06	0.00265801	17.12	0.011531	10.06	0.00371326
9.07	0.0172562	9.07	0.00699674	11.07	0.00481158	17.14	0.00782749	10.07	0.00228212
9.08	0.018229	9.08	0.0102162	11.08	0.00618506	17.16	0.0056123	10.08	0.00436037
9.09	0.0113535	9.09	0.0085847	11.09	0.00280962	17.18	0.0042414	10.09	0.00346669
9.1	0.0204582	9.1	0.021185	11.1	0.0044363	17.2	0.0033325	10.1	0.00483769
9.11	0.0172363	9.11	0.0248389	11.11	0.00295479	17.22	0.00269164	10.11	0.0033939
9.12	0.00571265	9.12	0.00845707	11.12	0.00145482	17.24	0.00222003	10.12	0.00461865
9.13	0.0277618	9.13	0.0203076	11.13	0.00461664	17.26	0.00186265	10.13	0.00297388
9.14	0.0223439	9.14	0.00425879	11.14	0.00262116	17.28	0.0015857	10.14	0.00365095
9.15	0.027345	9.15	0.0126747	11.15	0.00520856	17.3	0.00136707	10.15	0.0040812
9.16	0.0126056	9.16	0.0153304	11.16	0.0036748	17.32	0.0011917	10.16	0.00365302
9.17	0.0108702	9.17	0.00428315	11.17	0.00575502	17.34	0.00104906	10.17	0.00297365
9.18	0.0231364	9.18	0.0271889	11.18	0.00537863	17.36	0.000931627	10.18	0.00299341
9.19	0.00259862	9.19	0.0140619	11.19	0.00150033	17.38	0.000833913	10.19	0.00383216
9.2	0.0287289	9.2	0.0142261	11.2	0.00275258	17.4	0.000751844	10.2	0.00241659
9.21	0.014061	9.21	0.00584774	11.21	0.00283981	17.42	0.000682344	10.21	0.00286801
9.22	0.00337636	9.22	0.0044123	11.22	0.00480481	17.44	0.000623079	10.22	0.00273603
9.23	0.00976013	9.23	0.0216242	11.23	0.00605425	17.46	0.00057224	10.23	0.00420669
9.24	0.0106865	9.24	0.0254256	11.24	0.00591225	17.48	0.00052843	10.24	0.00390461
9.25	0.0098446	9.25	0	11.25	0.00261689	17.5	0.00049057	10.25	0.00295779
9.26	0.0315184	9.26	0.00836545	11.26	0.00456338	17.52	0.000457804	10.26	0.00502189
9.27	0.012321	9.27	0	11.27	0.00325814	17.54	0.000429383	10.27	0.00260344
9.28	0.0272946	9.28	0.0046687	11.28	0.0018249	17.56	0.000404421	10.28	0.00327857
9.29	0.0176841	9.29	0.0114295	11.29	0.00298539	17.58	0.000381931	10.29	0.00392842
9.3	0.00332272	9.3	0.0257594	11.3	0.00232604	17.6	0.000379767	10.3	0.00343007
9.31	0.00749798	9.31	0.00434557	11.31	0.00410394	17.62	0.000362379	10.31	0.00335173
9.32	0.00340042	9.32	0.00857019	11.32	0.00581664	17.64	0.000347299	10.32	0.00253046
9.33	0.0158093	9.33	0.00423305	11.33	0.00347455	17.66	0.000334282	10.33	0.00338104
9.34	0.0115537	9.34	0.00842807	11.34	0.00482446	17.68	0.000323086	10.34	0.00262775
9.35	0.00926325	9.35	0.0082854	11.35	0.00449437	17.7	0.000313508	10.35	0.00399105
9.36	0.0159931	9.36	0.0274514	11.36	0.00381124	17.72	0.000305392	10.36	0.00385501
9.37	0.0287485	9.37	0.00863624	11.37	0.00376307	17.74	0.000298619	10.37	0.00326222
9.38	0.0164318	9.38	0.0227829	11.38	0.00280912	17.76	0.000293098	10.38	0.00318141
9.39	0.0226089	9.39	0.00425659	11.39	0.00361852	17.78	0.000288758	10.39	0.00365178
9.4	0.0326005	9.4	0.00424807	11.4	0.00394349	17.8	0.000285547	10.4	0.00342411
9.41	0.0133718	9.41	0.00559938	11.41	0.0036201	17.82	0.000283429	10.41	0.00315612
9.42	0.0191973	9.42	0.0058436	11.42	0.00259618	17.84	0.000282384	10.42	0.00356875
9.43	0.0131479	9.43	0	11.43	0.00218481	17.86	0.000282404	10.43	0.00326219
9.44	0.0151274	9.44	0.017514	11.44	0.00226409	17.88	0.000283498	10.44	0.00271375
9.45	0.00929107	9.45	0.00978665	11.45	0.00196796	17.9	0.000285686	10.45	0.00343859
9.46	0.0174511	9.46	0.0159561	11.46	0.00553665	17.92	0.000289008	10.46	0.00308242
9.47	0.0114694	9.47	0.0085888	11.47	0.0027905	17.94	0.00029352	10.47	0.00285011
9.48	0.0250926	9.48	0.0253701	11.48	0.00510117	17.96	0.000299298	10.48	0.00292614
9.49	0.0208074	9.49	0.0127624	11.49	0.00463718	17.98	0.00030645	10.49	0.00448184
9.5	0.0150124	9.5	0.00552368	11.5	0.00555246	18	0.000315115	10.5	0.00426589
9.51	0.0184582	9.51	0.0185322	11.51	0.00493691	18.02	0.000325472	10.51	0.00225665
9.52	0.0176667	9.52	0.0042424	11.52	0.00145777	18.04	0.000337722	10.52	0.0034889
9.53	0.0090726	9.53	0.0225575	11.53	0.0028126	18.06	0.000352017	10.53	0.0045128
9.54	0.0216594	9.54	0.0127633	11.54	0.00227672	18.08	0.000368325	10.54	0.00370595
9.55	0.0105829	9.55	0.00859206	11.55	0.00200845	18.1	0.000386693	10.55	0.00363709
9.56	0.0267036	9.56	0.0085307	11.56	0.00247455	18.12	0.000407767	10.56	0.00283565
9.57	0.00749281	9.57	0.0189415	11.57	0.00489154	18.14	0.000432322	10.57	0.00152159
9.58	0.0198531	9.58	0.00982445	11.58	0.00349524	18.16	0.000461014	10.58	0.0021648
9.59	0.0174636	9.59	0.017005	11.59	0.00451316	18.18	0.00049456	10.59	0.00443342
9.6	0.0141383	9.6	0.017008	11.6	0.00280708	18.2	0.000533863	10.6	0.00322577
9.61	0.0108582	9.61	0.0156787	11.61	0.00146957	18.22	0.000580099	10.61	0.00230596
9.62	0.00750063	9.62	0.00409928	11.62	0.00147539	18.24	0.000634808	10.62	0.00492118
9.63	0.0107278	9.63	0.00850984	11.63	0.00479515	18.26	0.000700013	10.63	0.00351457
9.64	0.012966	9.64	0	11.64	0.00297759	18.28	0.000778408	10.64	0.00187534
9.65	0.020045	9.65	0.0185682	11.65	0.00426733	18.3	0.000873629	10.65	0.00314591
9.66	0.0139249	9.66	0.00835896	11.66	0.00522742	18.32	0.000990663	10.66	0.00315363
9.67	0.00745361	9.67	0.0152361	11.67	0.00311371	18.34	0.0011365	10.67	0.00251094
9.68	0.0125332	9.68	0.0199628	11.68	0.00166347	18.36	0.00132114	10.68	0.00262366
9.69	0.0181087	9.69	0.0256004	11.69	0.00298257	18.38	0.00155932	10.69	0.00339777
9.7	0.0225006	9.7	0	11.7	0.00461524	18.4	0.00187365	10.7	0.00303896
9.71	0.0185409	9.71	0.00707436	11.71	0.0028168	18.42	0.00230119	10.71	0.00350463
9.72	0.0156711	9.72	0.00829801	11.72	0.00274347	18.44	0.00290913	10.72	0.0026827
9.73	0.012392	9.73	0.00886433	11.73	0.00340624	18.46	0.00382993	10.73	0.00368509
9.74	0.0132453	9.74	0.00997908	11.74	0.00459225	18.48	0.00532321	10.74	0.00406098
9.75	0.0173543	9.75	0.0134977	11.75	0.0048079	18.5	0.00779414	10.75	0.00375674
9.76	0.0106807	9.76	0.0180682	11.76	0.0034299	18.52	0.011945	10.76	0.0039255
9.77	0.0182777	9.77	0.0170869	11.77	0.00512958	18.54	0.0181936	10.77	0.00326113
9.78	0.00831359	9.78	0.00445743	11.78	0.00264614	18.56	0.0256031	10.78	0.00231808
9.79	0.0164722	9.79	0.00865934	11.79	0.0046468	18.58	0.02947	10.79	0.0032698
9.8	0.0133482	9.8	0.00433957	11.8	0.0037745	18.6	0.0255901	10.8	0.00422128
9.81	0.00503032	9.81	0.00144224	11.81	0.00317599	18.62	0.0182051	10.81	0.000886562
9.82	0.00335796	9.82	0.00139213	11.82	0.00226374	18.64	0.0119966	10.82	0.0044591
9.83	0.0108662	9.83	0.0113217	11.83	0.00265044	18.66	0.00788696	10.83	0.00263416
9.84	0.0126139	9.84	0.00415098	11.84	0.00529323	18.68	0.00541049	10.84	0.00208399
9.85	0.0108453	9.85	0.0126655	11.85	0.00668116	18.7	0.00395576	10.85	0.00340227
9.86	0.0184857	9.86	0.00560199	11.86	0.00316549	18.72	0.00307563	10.86	0.00272936
9.87	0.0126279	9.87	0.0211239	11.87	0.00686919	18.74	0.00251271	10.87	0.00199917
9.88	0.00575532	9.88	0.00423014	11.88	0.00797068	18.76	0.00213667	10.88	0.00317173
9.89	0.00751444	9.89	0.0127507	11.89	0.0045011	18.78	0.00188275	10.89	0.00282024
9.9	0.0074057	9.9	0.0211671	11.9	0.00727342	18.8	0.00171691	10.9	0.00407147
9.91	0.0226374	9.91	0.00857688	11.91	0.00460461	18.82	0.0016206	10.91	0.00238077
9.92	0.0132463	9.92	0.00837905	11.92	0.00480054	18.84	0.00158482	10.92	0.00242649
9.93	0.00512474	9.93	0.0236323	11.93	0.00615355	18.86	0.00160782	10.93	0.00313126
9.94	0.00571438	9.94	0.00413626	11.94	0.00560489	18.88	0.00169509	10.94	0.00291675
9.95	0.00836753	9.95	0.0180504	11.95	0.00831859	18.9	0.00186149	10.95	0.00420001
9.96	0.0158005	9.96	0.00433932	11.96	0.00565874	18.92	0.00213799	10.96	0.00188242
9.97	0.0155922	9.97	0.0040702	11.97	0.00429852	18.94	0.00258861	10.97	0.00282813
9.98	0.0108658	9.98	0.0127943	11.98	0.00556378	18.96	0.00334418	10.98	0.00348812
9.99	0.00584147	9.99	0.00989411	11.99	0.00590866	18.98	0.00464655	10.99	0.00474438
10	0.0165811	10	0.0129048	12	0.0059372	19	0.00686151	11	0.00417076
10.01	0.010887	10.01	0.00556248	12.01	0.00658707	19.02	0.0103671	11.01	0.00196682
10.02	0.00738782	10.02	0.00837989	12.02	0.00500202	19.04	0.0150431	11.02	0.00280858
10.03	0.00846729	10.03	0.00571501	12.03	0.00557376	19.06	0.0188119	11.03	0.00330103
10.04	0.00496715	10.04	0.00577166	12.04	0.00447702	19.08	0.0180137	11.04	0.00264854
10.05	0.0271265	10.05	0.0143563	12.05	0.00460935	19.1	0.0135453	11.05	0.00506434
10.06	0.00246998	10.06	0.00580289	12.06	0.0055531	19.12	0.0090798	11.06	0.00220711
10.07	0.000816149	10.07	0.00882481	12.07	0.00805101	19.14	0.00593547	11.07	0.00315008
10.08	0.010805	10.08	0.0084947	12.08	0.00311453	19.16	0.00398305	11.08	0.00428239
10.09	0.00812091	10.09	0.00992384	12.09	0.00911624	19.18	0.00282124	11.09	0.00261983
10.1	0.017471	10.1	0.012874	12.1	0.00428687	19.2	0.00211569	11.1	0.00755739
10.11	0.0123652	10.11	0.00413654	12.11	0.00434248	19.22	0.00165936	11.11	0.00209273
10.12	0.00326809	10.12	0.00568863	12.12	0.00476113	19.24	0.00134327	11.12	0.00432224
10.13	0.00407405	10.13	0.0210687	12.13	0.00507461	19.26	0.00111276	11.13	0.00346171
10.14	0.00247069	10.14	0.00842356	12.14	0.00348832	19.28	0.00093867	11.14	0.00346482
10.15	0.0207377	10.15	0.0283556	12.15	0.00344375	19.3	0.000803802	11.15	0.00112419
10.16	0.00335421	10.16	0.00971217	12.16	0.00289596	19.32	0.000697131	11.16	0.00265344
10.17	0.0133126	10.17	0.0173459	12.17	0.00226273	19.34	0.000611258	11.17	0.00459779
10.18	0.00812338	10.18	0.0167466	12.18	0.00299383	19.36	0.000541057	11.18	0.00291395
10.19	0.00980244	10.19	0.0142484	12.19	0.00391869	19.38	0.000482887	11.19	0.00164576
10.2	0.00350355	10.2	0.00409452	12.2	0.00279601	19.4	0.000434113	11.2	0.00342199
10.21	0.018187	10.21	0.0128636	12.21	0.00184617	19.42	0.000392791	11.21	0.00330878
10.22	0.00990217	10.22	0.00850863	12.22	0.00198371	19.44	0.000357467	11.22	0.00240498
10.23	0.0134333	10.23	0.0165983	12.23	0.00331946	19.46	0.000327049	11.23	0.0021322
10.24	0.00904781	10.24	0	12.24	0.00379439	19.48	0.000300706	11.24	0.00240833
10.25	0.00910412	10.25	0.0139716	12.25	0.00150854	19.5	0.000277791	11.25	0.00326456
10.26	0.0100477	10.26	0	12.26	0.00265689	19.52	0.000257726	11.26	0.00254908
10.27	0.00986544	10.27	0.00579275	12.27	0.00399272	19.54	0.000239818	11.27	0.0035126
10.28	0.0116379	10.28	0.00429572	12.28	0.00504623	19.56	0.000223415	11.28	0.00393441
10.29	0.00756833	10.29	0.00817939	12.29	0.00261666	19.58	0.000208439	11.29	0.00313348
10.3	0.01931	10.3	0.0157126	12.3	0.00178656	19.6	0.000194972	11.3	0.00248018
10.31	0.0143231	10.31	0.00859704	12.31	0.00422336	19.62	0.000182899	11.31	0.00293629
10.32	0.0190752	10.32	0.00997417	12.32	0.00326065	19.64	0.000172033	11.32	0.00308917
10.33	0.015076	10.33	0.00442782	12.33	0.00381964	19.66	0.000162198	11.33	0.00226944
10.34	0.0108538	10.34	0.00547485	12.34	0.00214882	19.68	0.000153248	11.34	0.00263353
10.35	0.0159383	10.35	0.00425444	12.35	0.000958177	19.7	0.000145069	11.35	0.00243635
10.36	0.0115301	10.36	0.0142029	12.36	0.00251977	19.72	0.000137566	11.36	0.00296011
10.37	0.013239	10.37	0.00565173	12.37	0.00360174	19.74	0.000130662	11.37	0.00351639
10.38	0	10.38	0.0086061	12.38	0.00365437	19.76	0.000124292	11.38	0.00162189
10.39	0.0147301	10.39	0.00988136	12.39	0.00231966	19.78	0.000118401	11.39	0.00467241
10.4	0.010118	10.4	0.0129328	12.4	0.00197837	19.8	0.00011294	11.4	0.00323825
10.41	0.0174635	10.41	0.00577743	12.41	0.00468976	19.82	0.000107868	11.41	0.00286618
10.42	0.000838251	10.42	0.00833014	12.42	0.00227905	19.84	0.000103147	11.42	0.00457449
10.43	0.0101626	10.43	0.0130748	12.43	0.00782543	19.86	9.87468e-05	11.43	0.00223004
10.44	0.00260374	10.44	0	12.44	0.00296474	19.88	9.464e-05	11.44	0.00447798
10.45	0.0181177	10.45	0.00419904	12.45	0.00347536	19.9	9.08052e-05	11.45	0.00274697
10.46	0.0102145	10.46	0.00278186	12.46	0.00273909	19.92	8.7227e-05	11.46	0.0045136
10.47	0.0122682	10.47	0.00876368	12.47	0.001831	19.94	8.3896e-05	11.47	0.00678998
10.48	0.0106365	10.48	0.0128767	12.48	0.00494836	19.96	8.08052e-05	11.48	0.00295453
10.49	0.0139906	10.49	0	12.49	0.00244864	19.98	7.7935e-05	11.49	0.00333958
10.5	0.0049212	10.5	0.00850274	12.5	0.00210855	20	7.52093e-05	11.5	0.00336418
10.51	0.0150789	10.51	0	12.51	0.00743745			11.51	0.00214063
10.52	0.00512587	10.52	0.00419071	12.52	0.00330549			11.52	0.00367972
10.53	0.0149039	10.53	0.0170007	12.53	0.00279913			11.53	0.00272513
10.54	0.00576075	10.54	0.0131224	12.54	0.00181814			11.54	0.00229049
10.55	0.0132138	10.55	0.0125051	12.55	0.00262207			11.55	0.00144277
10.56	0.012416	10.56	0.0155338	12.56	0.00325188			11.56	0.00458401
10.57	0.00821831	10.57	0.0211996	12.57	0.00608138			11.57	0.00241813
10.58	0.00913488	10.58	0.00840318	12.58	0.00213648			11.58	0.00411106
10.59	0.0135733	10.59	0.0142239	12.59	0.00360747			11.59	0.00451083
10.6	0.00825468	10.6	0.0157803	12.6	0.00649103			11.6	0.00335946
10.61	0.0132761	10.61	0.00555212	12.61	0.00627033			11.61	0.00256723
10.62	0.00823347	10.62	0.0160075	12.62	0.00363068			11.62	0.00356287
10.63	0.0180765	10.63	0.0198882	12.63	0.00115085			11.63	0.00290626
10.64	0.0107246	10.64	0.00274209	12.64	0.00367264			11.64	0.00319126
10.65	0.00729437	10.65	0.00856567	12.65	0.0012891			11.65	0.00329421
10.66	0.00991822	10.66	0.00419864	12.66	0.00231675			11.66	0.00332486
10.67	0.00997168	10.67	0.00412736	12.67	0.00175743			11.67	0.00338073
10.68	0.00739868	10.68	0.0126684	12.68	0.00214098			11.68	0.00426727
10.69	0.0122174	10.69	0.00423552	12.69	0.00377543			11.69	0.00166256
10.7	0.0164932	10.7	0.00833277	12.7	0.00332386			11.7	0.00275875
10.71	0.0106095	10.71	0.00581655	12.71	0.00312805			11.71	0.00208482
10.72	0.00982957	10.72	0.00137987	12.72	0.0030317			11.72	0.00331307
10.73	0.00747645	10.73	0.0223905	12.73	0.00212819			11.73	0.00408342
10.74	0.00746589	10.74	0	12.74	0.00336589			11.74	0.00196519
10.75	0.00248795	10.75	0.0098662	12.75	0.00262377			11.75	0.00213142
10.76	0.00515918	10.76	0.0131447	12.76	0.00211087			11.76	0.00150894
10.77	0	10.77	0.00420413	12.77	0.00427068			11.77	0.00448832
10.78	0.0100835	10.78	0	12.78	0.00114196			11.78	0.00458277
10.79	0.00832314	10.79	0.0170463	12.79	0.00430596			11.79	0.00223385
10.8	0.0159074	10.8	0	12.8	0.00227946			11.8	0.00430282
10.81	0.00326903	10.81	0	12.81	0.00242899			11.81	0.00195203
10.82	0.0187707	10.82	0.00724472	12.82	0.00234027			11.82	0.00478736
10.83	0.00505758	10.83	0.00425063	12.83	0.00336021			11.83	0.00187616
10.84	0.0075825	10.84	0.00875011	12.84	0.00314726			11.84	0.00317094
10.85	0.0122672	10.85	0.0169281	12.85	0.00198223			11.85	0.00319539
10.86	0.0130989	10.86	0.00424086	12.86	0.00178002			11.86	0.0030627
10.87	0.0204156	10.87	0.004202	12.87	0.0042529			11.87	0.00416269
10.88	0.00974116	10.88	0.0028665	12.88	0.00214336			11.88	0.00283507
10.89	0.0059699	10.89	0.00983308	12.89	0.00164652			11.89	0.00451582
10.9	0.0156951	10.9	0.00142033	12.9	0.00229606			11.9	0.00196184
10.91	0.00337438	10.91	0.0041592	12.91	0.00237437			11.91	0.00390043
10.92	0.0174395	10.92	0.00442017	12.92	0.00197165			11.92	0.0035821
10.93	0.01527	10.93	0	12.93	0.00266822			11.93	0.00361314
10.94	0.00744014	10.94	0.00838199	12.94	0.00197017			11.94	0.004133
10.95	0.00342912	10.95	0.00984729	12.95	0.00286424			11.95	0.00226117
10.96	0.000821749	10.96	0.0125926	12.96	0.0048978			11.96	0.00176177
10.97	0.00513409	10.97	0.00422674	12.97	0.00180312			11.97	0.0053804
10.98	0.0189338	10.98	0.0082839	12.98	0.00132292			11.98	0.00231911
10.99	0.0100622	10.99	0.0085274	12.99	0.00222191			11.99	0.00521896
11	0.00422685	11	0.0126308	13	0.00467846			12	0.00433702
11.01	0.00243056	11.01	0.0129955	13.01	0.00280282			12.01	0.00353963
11.02	0.0172152	11.02	0.00436542	13.02	0.00327768			12.02	0.00206628
11.03	0.00984467	11.03	0.0228892	13.03	0.00167038			12.03	0.000874466
11.04	0.0083708	11.04	0.00431552	13.04	0.00218682			12.04	0.00219921
11.05	0.0100407	11.05	0.00972855	13.05	0.00166142			12.05	0.00379797
11.06	0.0139804	11.06	0.0046108	13.06	0.00266748			12.06	0.00326057
11.07	0.0150216	11.07	0.00854742	13.07	0.00382392			12.07	0.0036123
11.08	0.0174717	11.08	0.00442659	13.08	0.00177988			12.08	0.00274171
11.09	0.0100071	11.09	0.00277653	13.09	0.00341793			12.09	0.00155519
11.1	0.00262232	11.1	0.00885046	13.1	0.00242767			12.1	0.00240593
11.11	0.0149647	11.11	0.00842731	13.11	0.00195839			12.11	0.00422825
11.12	0.011002	11.12	0	13.12	0.00248895			12.12	0.00271641
11.13	0.0140903	11.13	0.00861661	13.13	0.00161974			12.13	0.0029425
11.14	0.00573572	11.14	0.00452923	13.14	0.00279672			12.14	0.00216333
11.15	0.00754214	11.15	0.00580469	13.15	0.00262311			12.15	0.0028875
11.16	0.00254335	11.16	0.00831666	13.16	0.00185089			12.16	0.00219597
11.17	0.0225369	11.17	0.00562154	13.17	0.00242932			12.17	0.00353101
11.18	0.00324019	11.18	0.00860841	13.18	0.00299165			12.18	0.00306705
11.19	0.0073892	11.19	0.00838221	13.19	0.00628221			12.19	0.00216135
11.2	0.0130497	11.2	0.0128316	13.2	0.00243448			12.2	0.00349533
11.21	0.00499582	11.21	0.0167082	13.21	0.00423864			12.21	0.0036851
11.22	0.00828144	11.22	0.0143841	13.22	0.00134442			12.22	0.00219352
11.23	0.00417948	11.23	0	13.23	0.00211447			12.23	0.00359091
11.24	0.0157049	11.24	0.00832888	13.24	0.00212877			12.24	0.00394821
11.25	0.00909199	11.25	0	13.25	0.00252217			12.25	0.00221424
11.26	0.00340721	11.26	0.0100391	13.26	0.00228375			12.26	0.00238797
11.27	0.0101782	11.27	0.0083582	13.27	0.00256466			12.27	0.00292803
11.28	0.00908628	11.28	0.00442974	13.28	0.00272191			12.28	0.002429
11.29	0.0125738	11.29	0.00140592	13.29	0.00259391			12.29	0.00330545
11.3	0.0224109	11.3	0.00141353	13.3	0.00313523			12.3	0.00161545
11.31	0.00783926	11.31	0.0182568	13.31	0.00178399			12.31	0.00208389
11.32	0.0074156	11.32	0.0086214	13.32	0.00216523			12.32	0.00349565
11.33	0.0126236	11.33	0.00414668	13.33	0.00116901			12.33	0.00262446
11.34	0.00496266	11.34	0.0126015	13.34	0.00182407			12.34	0.00421198
11.35	0.00733467	11.35	0	13.35	0.000480116			12.35	0.00307613
11.36	0.0186926	11.36	0.0100365	13.36	0.0029775			12.36	0.00436713
11.37	0.0146364	11.37	0.00416175	13.37	0.00188434			12.37	0.00341165
11.38	0.00588632	11.38	0.0055619	13.38	0.00311401			12.38	0.00339339
11.39	0.016757	11.39	0.00867654	13.39	0.00264201			12.39	0.00260091
11.4	0.00738666	11.4	0.00866263	13.4	0.00213272			12.4	0.0036214
11.41	0.00649635	11.41	0	13.41	0.00209742			12.41	0.00243438
11.42	0.00508954	11.42	0.00563546	13.42	0.00149491			12.42	0.00367099
11.43	0.00749374	11.43	0.00849493	13.43	0.00215236			12.43	0.000988209
11.44	0.0107018	11.44	0	13.44	0.00197911			12.44	0.00304596
11.45	0.00990755	11.45	0.0140252	13.45	0.00317965			12.45	0.00302915
11.46	0.00247686	11.46	0.00416463	13.46	0.00245862			12.46	0.00208914
11.47	0.00321934	11.47	0	13.47	0.00279902			12.47	0.00317918
11.48	0.00993838	11.48	0.0127941	13.48	0.000192547			12.48	0.00228216
11.49	0.00581923	11.49	0.0143527	13.49	0.00115869			12.49	0.00370808
11.5	0.00580297	11.5	0.013057	13.5	0.00406379			12.5	0.00249601
11.51	0.00837564	11.51	0.00566791	13.51	0.00150733			12.51	0.0031975
11.52	0.00587742	11.52	0.00878391	13.52	0.00153192			12.52	0.00371333
11.53	0.00166147	11.53	0.00892993	13.53	0.00251126			12.53	0.00239006
11.54	0.015636	11.54	0	13.54	0.00252095			12.54	0.00452561
11.55	0.00507587	11.55	0	13.55	0.00348698			12.55	0.00404207
11.56	0.00650241	11.56	0	13.56	0.00179585			12.56	0.00032337
11.57	0.00754041	11.57	0.00434054	13.57	0.00343661			12.57	0.00271285
11.58	0.00836115	11.58	0	13.58	0.00145636			12.58	0.00360896
11.59	0.010847	11.59	0.00830384	13.59	0.00133204			12.59	0.00279036
11.6	0.00740851	11.6	0.00991196	13.6	0.00244416			12.6	0.00249092
11.61	0.00575539	11.61	0.00421055	13.61	0.00262425			12.61	0.00278804
11.62	0.012249	11.62	0.00551634	13.62	0.0035799			12.62	0.00516233
11.63	0.0100041	11.63	0.00849924	13.63	0.00210355			12.63	0.00274132
11.64	0.014789	11.64	0.012387	13.64	0.00173477			12.64	0.00323399
11.65	0.0149947	11.65	0.00145889	13.65	0.00408127			12.65	0.00362444
11.66	0.00994656	11.66	0.00838985	13.66	0.000819849			12.66	0.00154142
11.67	0.0101632	11.67	0.00440058	13.67	0.00265641			12.67	0.00417763
11.68	0.00574484	11.68	0.0138481	13.68	0.0018271			12.68	0.00238065
11.69	0	11.69	0.0101476	13.69	0.0024436			12.69	0.00188329
11.7	0.0107688	11.7	0.0126018	13.7	0.000631981			12.7	0.00161834
11.71	0.00329855	11.71	0.00437382	13.71	0.00471332			12.71	0.00239705
11.72	0.012457	11.72	0.0042	13.72	0.000803638			12.72	0.00193942
11.73	0.0100011	11.73	0.00877959	13.73	0.00230767			12.73	0.00124717
11.74	0.00749646	11.74	0.0139375	13.74	0.00376654			12.74	0.00317751
11.75	0	11.75	0.00572481	13.75	0.00160579			12.75	0.002302
11.76	0.0165512	11.76	0.00838828	13.76	0.00177879			12.76	0.00275098
11.77	0.0132482	11.77	0.00589189	13.77	0.00282173			12.77	0.00158834
11.78	0.00495872	11.78	0.00976235	13.78	0.00263059			12.78	0.00110796
11.79	0.00330819	11.79	0.00433175	13.79	0.00166804			12.79	0.00340095
11.8	0.000838684	11.8	0	13.8	0.00129558			12.8	0.00386673
11.81	0.0134302	11.81	0	13.81	0.00194851			12.81	0.00313086
11.82	0.0106869	11.82	0.0170876	13.82	0.00181661			12.82	0.00151457
11.83	0.00498609	11.83	0.0139298	13.83	0.00393109			12.83	0.00241619
11.84	0.00651373	11.84	0.00427702	13.84	0.00113695			12.84	0.00339137
11.85	0.00762052	11.85	0	13.85	0.00152674			12.85	0.00207795
11.86	0.00499094	11.86	0.0158504	13.86	0.00416711			12.86	0.00371231
11.87	0.0174522	11.87	0.00418925	13.87	0.0037774			12.87	0.00480903
11.88	0.0099261	11.88	0.0181799	13.88	0.00281905			12.88	0.00405389
11.89	0.00250264	11.89	0	13.89	0.00297261			12.89	0.00361019
11.9	0.0183556	11.9	0.0173336	13.9	0.00197991			12.9	0.00151647
11.91	0.0108534	11.91	0.00839553	13.91	0.00294174			12.91	0.00292628
11.92	0.0132511	11.92	0.025767	13.92	0.00261912			12.92	0.00176624
11.93	0.0133587	11.93	0.00830675	13.93	0.00229673			12.93	0.00412113
11.94	0.0148906	11.94	0.0125901	13.94	0.00392073			12.94	0.00144788
11.95	0.000856799	11.95	0.00834494	13.95	0.00116128			12.95	0.00162056
11.96	0.0114815	11.96	0.0139969	13.96	0.00216508			12.96	0.00220434
11.97	0.0124634	11.97	0	13.97	0.00555809			12.97	0.00242694
11.98	0.0134862	11.98	0.00409401	13.98	0.0014553			12.98	0.00197019
11.99	0.0198984	11.99	0.0123965	13.99	0.0034013			12.99	0.0029906
12	0.0173666	12	0.0101362	14	0.00247994			13	0.00292648
12.01	0.0124612	12.01	0	14.01	0.00199424			13.01	0.00289798
12.02	0.0157677	12.02	0.00708163	14.02	0.00277064			13.02	0.0020276
12.03	0.00261062	12.03	0.00857967	14.03	0.00215941			13.03	0.00357774
12.04	0.00489704	12.04	0.0170945	14.04	0.00317076			13.04	0.00271497
12.05	0.0167151	12.05	0.0169717	14.05	0.00328686			13.05	0.00383138
12.06	0.00503777	12.06	0.00410707	14.06	0.00729959			13.06	0.00283413
12.07	0.0100004	12.07	0.0044171	14.07	0.00294948			13.07	0.00230441
12.08	0.0103006	12.08	0.00427194	14.08	0.0058228			13.08	0.00099401
12.09	0.00994426	12.09	0.00987204	14.09	0.00334907			13.09	0.00236758
12.1	0.00912962	12.1	0.00557794	14.1	0.00423693			13.1	0.00260199
12.11	0.00737098	12.11	0.00987819	14.11	0.0023044			13.11	0.000880428
12.12	0.0142344	12.12	0.00423642	14.12	0.00232259			13.12	0.00132607
12.13	0.0067743	12.13	0.0141864	14.13	0.00374191			13.13	0.0036311
12.14	0.00571032	12.14	0.00141628	14.14	0.00246711			13.14	0.00255426
12.15	0.00336696	12.15	0.00855389	14.15	0.00628121			13.15	0.00163535
12.16	0.00325479	12.16	0.00425008	14.16	0.00234799			13.16	0.00258067
12.17	0.0114492	12.17	0.014206	14.17	0.00295282			13.17	0.00108935
12.18	0.00754969	12.18	0.00888711	14.18	0.0031263			13.18	0.00307461
12.19	0.00567426	12.19	0.00422029	14.19	0.00163068			13.19	0.0011977
12.2	0.00997451	12.2	0.0138507	14.2	0.00130399			13.2	0.00145672
12.21	0.0156724	12.21	0.00438922	14.21	0.00286305			13.21	0.00155603
12.22	0.00655557	12.22	0	14.22	0.00557981			13.22	0.00220684
12.23	0.0149316	12.23	0.0138236	14.23	0.00415235			13.23	0.00374701
12.24	0.00488933	12.24	0.0126349	14.24	0.00492779			13.24	0.00183594
12.25	0.00503123	12.25	0.00574665	14.25	0.00199603			13.25	0.0041559
12.26	0.00488947	12.26	0.00854682	14.26	0.0043114			13.26	0.00199813
12.27	0.0107187	12.27	0.00695602	14.27	0.00231119			13.27	0.000881968
12.28	0.0108211	12.28	0.01418	14.28	0.00230434			13.28	0.00239459
12.29	0.0148385	12.29	0.0171321	14.29	0.00214853			13.29	0.0018753
12.3	0.00899392	12.3	0.0141407	14.3	0.00251356			13.3	0.00143405
12.31	0.00247379	12.31	0	14.31	0.00380375			13.31	0.00176715
12.32	0.00500828	12.32	0	14.32	0.0036753			13.32	0.000660592
12.33	0.00846538	12.33	0.00426461	14.33	0.00218337			13.33	0.00187578
12.34	0.0125909	12.34	0.00424086	14.34	0.00210324			13.34	0.00232421
12.35	0.00835742	12.35	0.00423592	14.35	0.00329375			13.35	0.00205793
12.36	0.00248022	12.36	0.0168455	14.36	0.00182158			13.36	0.00343625
12.37	0.0147416	12.37	0.00426447	14.37	0.00146304			13.37	0.00240601
12.38	0.0156071	12.38	0	14.38	0.00216741			13.38	0.0026264
12.39	0.00243476	12.39	0.0125716	14.39	0.00244375			13.39	0.00299085
12.4	0.00574625	12.4	0.0126409	14.4	0.00177882			13.4	0.00295427
12.41	0.00990046	12.41	0	14.41	0.00134463			13.41	0.00274865
12.42	0.000818329	12.42	0.00446307	14.42	0.00211833			13.42	0.0011847
12.43	0.0082444	12.43	0.0211953	14.43	0.000338735			13.43	0.00229558
12.44	0.0074747	12.44	0.00411715	14.44	0.00182779			13.44	0.00239582
12.45	0.00495512	12.45	0	14.45	0.00325632			13.45	0.00320475
12.46	0.00589087	12.46	0.00425732	14.46	0.00478248			13.46	0.00100031
12.47	0.0139808	12.47	0.00432352	14.47	0.00259625			13.47	0.00371982
12.48	0.00741565	12.48	0.00446389	14.48	0.00513321			13.48	0.000330378
12.49	0.0048886	12.49	0.00432761	14.49	0.00400257			13.49	0.00263926
12.5	0.0107159	12.5	0.0241272	14.5	0.00345887			13.5	0.0041816
12.51	0.0050827	12.51	0.00427688	14.51	0.00313825			13.51	0.00276283
12.52	0.0158843	12.52	0	14.52	0.00460229			13.52	0.00272826
12.53	0.000853849	12.53	0.00428166	14.53	0.00100186			13.53	0.000646467
12.54	0.010113	12.54	0	14.54	0.00330654			13.54	0.00193483
12.55	0.00743497	12.55	0.0127083	14.55	0.0064938			13.55	0.00249874
12.56	0.00243178	12.56	0	14.56	0.00476378			13.56	0.00176103
12.57	0.0149336	12.57	0.00546143	14.57	0.00216438			13.57	0.00273719
12.58	0.0108298	12.58	0.0040517	14.58	0.00629585			13.58	0.00210649
12.59	0.00484907	12.59	0.00448893	14.59	0.0063304			13.59	0.00121959
12.6	0.010805	12.6	0.00875612	14.6	0.00579565			13.6	0.00140645
12.61	0.00658782	12.61	0.00838792	14.61	0.00696711			13.61	0.00197472
12.62	0.00743883	12.62	0.00138628	14.62	0.00523711			13.62	0.00263394
12.63	0.00742487	12.63	0.00430203	14.63	0.00643569			13.63	0.00247931
12.64	0.0158459	12.64	0.0083536	14.64	0.0143396			13.64	0.00327595
12.65	0.00574785	12.65	0.0128572	14.65	0.0102223			13.65	0.00381431
12.66	0.00245754	12.66	0.00966032	14.66	0.0141404			13.66	0.00274896
12.67	0.00245344	12.67	0.00425457	14.67	0.0113642			13.67	0.00307644
12.68	0.00857617	12.68	0.00849187	14.68	0.00811104			13.68	0.00228786
12.69	0.0134395	12.69	0.00549102	14.69	0.0155287			13.69	0.00185195
12.7	0.00242173	12.7	0	14.7	0.012683			13.7	0.00303641
12.71	0.011537	12.71	0	14.71	0.00963317			13.71	0.00138814
12.72	0.00244079	12.72	0.00415137	14.72	0.0173148			13.72	0.00141027
12.73	0.00511523	12.73	0.00139195	14.73	0.0154737			13.73	0.00193534
12.74	0.00756083	12.74	0.00434039	14.74	0.0137093			13.74	0.000955117
12.75	0.00834741	12.75	0	14.75	0.0173562			13.75	0.00331305
12.76	0.0123971	12.76	0.0140824	14.76	0.0101308			13.76	0.00404136
12.77	0.00244114	12.77	0.00409452	14.77	0.0143489			13.77	0.00199953
12.78	0.0056462	12.78	0.00830432	14.78	0.0172498			13.78	0.00337798
12.79	0.00985785	12.79	0.0124917	14.79	0.0157948			13.79	0.00129722
12.8	0.0182515	12.8	0	14.8	0.0140913			13.8	0.00249231
12.81	0.00567518	12.81	0.00859248	14.81	0.017461			13.81	0.00308162
12.82	0.00342084	12.82	0.00843938	14.82	0.0161364			13.82	0.00198871
12.83	0.00826571	12.83	0.00416995	14.83	0.0129409			13.83	0.00371971
12.84	0.0116491	12.84	0.0027746	14.84	0.012465			13.84	0.0024779
12.85	0.00843026	12.85	0.0170891	14.85	0.0106578			13.85	0.00189307
12.86	0.00262121	12.86	0.00425685	14.86	0.0131182			13.86	0.00252056
12.87	0.00583608	12.87	0.00275624	14.87	0.0146366			13.87	0.00197771
12.88	0.00769961	12.88	0	14.88	0.00857475			13.88	0.00367505
12.89	0.00734921	12.89	0.00835019	14.89	0.0105251			13.89	0.00369954
12.9	0.0026405	12.9	0	14.9	0.00754164			13.9	0.0020733
12.91	0.00167323	12.91	0.0170936	14.91	0.00633016			13.91	0.000549554
12.92	0.0147779	12.92	0.00139327	14.92	0.00587005			13.92	0.00250361
12.93	0.00510504	12.93	0.0188203	14.93	0.00225979			13.93	0.00350618
12.94	0.00256644	12.94	0.00409272	14.94	0.00798212			13.94	0.00118015
12.95	0.00839391	12.95	0.00431552	14.95	0.0041114			13.95	0.00261741
12.96	0.00992736	12.96	0.00850342	14.96	0.00722435			13.96	0.00326558
12.97	0.00672709	12.97	0	14.97	0.00324381			13.97	0.00200082
12.98	0.00261332	12.98	0.00831638	14.98	0.00473773			13.98	0.00500229
12.99	0.0108785	12.99	0.00718813	14.99	0.00225817			13.99	0.00179527
13	0.00487441	13	0.00564451	15	0.00472544			14	0.00200963
13.01	0.015003	13.01	0.00446307	15.01	0.00503492			14.01	0.00247999
13.02	0.00815641	13.02	0	15.02	0.00111722			14.02	0.00216697
13.03	0.0098325	13.03	0.00409896	15.03	0.00376937			14.03	0.00358994
13.04	0.00251029	13.04	0.00552496	15.04	0.00414717			14.04	0.0039372
13.05	0.000823141	13.05	0.00846724	15.05	0.00298695			14.05	0.00435287
13.06	0.0149326	13.06	0	15.06	0.000351942			14.06	0.00267769
13.07	0.012442	13.07	0.00418392	15.07	0.00215917			14.07	0.00174948
13.08	0.0107204	13.08	0.00422201	15.08	0.00275548			14.08	0.00218022
13.09	0.0049346	13.09	0.00854724	15.09	0.00259978			14.09	0.00250216
13.1	0.00166014	13.1	0	15.1	0.00232751			14.1	0.00260122
13.11	0.0149356	13.11	0.00846766	15.11	0.0032854			14.11	0.00252711
13.12	0.00502395	13.12	0.0128362	15.12	0.00278697			14.12	0.00381029
13.13	0.00735822	13.13	0.00872576	15.13	0.000648373			14.13	0.00162717
13.14	0.00164942	13.14	0.00422827	15.14	0.00329336			14.14	0.00319854
13.15	0.0050745	13.15	0.00417529	15.15	0.00394902			14.15	0.00257433
13.16	0.0074274	13.16	0.00562377	15.16	0.00253095			14.16	0.00131561
13.17	0.00492192	13.17	0.00425833	15.17	0.00425134			14.17	0.00211456
13.18	0.00516768	13.18	0	15.18	0.00186906			14.18	0.00329498
13.19	0.00824264	13.19	0.0127141	15.19	0.00378587			14.19	0.0023007
13.2	0.00336959	13.2	0.00417017	15.2	0.000639964			14.2	0.00131881
13.21	0.00721988	13.21	0.00581224	15.21	0.00212463			14.21	0.00304081
13.22	0.00595698	13.22	0.0141069	15.22	0.00166905			14.22	0.00217841
13.23	0.0100003	13.23	0.00409196	15.23	0.00182909			14.23	0.00296283
13.24	0.00763885	13.24	0.00571862	15.24	0.00146194			14.24	0.00270296
13.25	0.004181	13.25	0.0041593	15.25	0.00164847			14.25	0.00144902
13.26	0.00746389	13.26	0.0212632	15.26	0.00283177			14.26	0.00226821
13.27	0.00739906	13.27	0.00436542	15.27	0.00183043			14.27	0.00220108
13.28	0.0132074	13.28	0.00415359	15.28	0.00179314			14.28	0.00282556
13.29	0.00494006	13.29	0.00438359	15.29	0.00193483			14.29	0.00267756
13.3	0.0142695	13.3	0	15.3	0.00231603			14.3	0.00373468
13.31	0.011921	13.31	0.0128558	15.31	0.002908			14.31	0.00266275
13.32	0.0159532	13.32	0.0084878	15.32	0.00492237			14.32	0.00308096
13.33	0.00251646	13.33	0	15.33	0.00261311			14.33	0.0015264
13.34	0.0124855	13.34	0.00417037	15.34	0.0022921			14.34	0.000990718
13.35	0.00593958	13.35	0.00413717	15.35	0.00294966			14.35	0.00276143
13.36	0.0106837	13.36	0.0142989	15.36	0.00264737			14.36	0.00201868
13.37	0.0097872	13.37	0.00139419	15.37	0.000984631			14.37	0.0020724
13.38	0	13.38	0.00442558	15.38	0.000837539			14.38	0.00151025
13.39	0.00502568	13.39	0.0099797	15.39	0.00198149			14.39	0.00317392
13.4	0.00492276	13.4	0.00582222	15.4	0.00317735			14.4	0.00238643
13.41	0.0108768	13.41	0	15.41	0.00146283			14.41	0.0027275
13.42	0.00336286	13.42	0.00996682	15.42	0.00428021			14.42	0.00110527
13.43	0.00080424	13.43	0	15.43	0.0034163			14.43	0.00218365
13.44	0.0106845	13.44	0	15.44	0.00195806			14.44	0.0042212
13.45	0.000852908	13.45	0.00425659	15.45	0.00358179			14.45	0.00219322
13.46	0.00895662	13.46	0.0139	15.46	0.00378704			14.46	0.00228269
13.47	0	13.47	0.0138384	15.47	0.0016376			14.47	0.00292504
13.48	0.00405429	13.48	0.00412904	15.48	0.00164623			14.48	0.00209636
13.49	0.0132564	13.49	0.00439498	15.49	0.00228534			14.49	0.00139773
13.5	0.0100433	13.5	0.0182356	15.5	0.00331933			14.5	0.00249322
13.51	0.00990258	13.51	0.00142033	15.51	0.00165303			14.51	0.000866947
13.52	0.00328607	13.52	0.0142564	15.52	0.00260792			14.52	0.00450786
13.53	0.00329075	13.53	0.00425136	15.53	0.00115518			14.53	0.00346487
13.54	0.00495994	13.54	0.00814323	15.54	0.00180662			14.54	0.00284647
13.55	0.0117162	13.55	0.00422192	15.55	0.00284598			14.55	0.00417561
13.56	0.00327685	13.56	0.00416666	15.56	0.000356007			14.56	0.00352674
13.57	0.00990148	13.57	0.00844804	15.57	0.00307786			14.57	0.00467076
13.58	0.00576817	13.58	0	15.58	0.00181611			14.58	0.00451998
13.59	0.00789874	13.59	0.00562759	15.59	0.00210876			14.59	0.00561632
13.6	0.00248044	13.6	0.00413816	15.6	0.00229177			14.6	0.00486849
13.61	0.00996298	13.61	0.00575882	15.61	0.00164563			14.61	0.00691188
13.62	0.00580522	13.62	0.00423369	15.62	0.000808055			14.62	0.00625358
13.63	0.0184101	13.63	0.0169859	15.63	0.000648576			14.63	0.00543799
13.64	0.0122409	13.64	0.00555886	15.64	0.00213994			14.64	0.00792235
13.65	0.00509065	13.65	0.00441222	15.65	0.000311158			14.65	0.00946205
13.66	0.00574763	13.66	0.0129559	15.66	0.00165881			14.66	0.00845235
13.67	0.00656085	13.67	0.00842655	15.67	0.00339453			14.67	0.0109234
13.68	0.00334981	13.68	0	15.68	0.000648076			14.68	0.00960442
13.69	0.0124653	13.69	0	15.69	0.004769			14.69	0.011043
13.7	0.00506953	13.7	0.00576029	15.7	0.00280599			14.7	0.0118199
13.71	0.00338812	13.71	0	15.71	0.000345771			14.71	0.00744402
13.72	0.0127235	13.72	0.0126004	15.72	0.000807678			14.72	0.0142938
13.73	0.00758282	13.73	0.00847309	15.73	0.00281043			14.73	0.0140911
13.74	0.00573229	13.74	0.00424593	15.74	0.00199343			14.74	0.0123559
13.75	0.00243178	13.75	0	15.75	0.00229259			14.75	0.0122208
13.76	0.00574226	13.76	0.00879585	15.76	0.00295887			14.76	0.0137676
13.77	0.0107557	13.77	0.00137335	15.77	0.00202231			14.77	0.0103117
13.78	0.00749689	13.78	0	15.78	0.00213081			14.78	0.0140385
13.79	0.0122728	13.79	0.00991039	15.79	0.00146069			14.79	0.0146499
13.8	0.00608904	13.8	0.0126694	15.8	0.00329382			14.8	0.0130492
13.81	0.00726161	13.81	0.00430675	15.81	0.00133879			14.81	0.0140899
13.82	0.00517731	13.82	0.0127118	15.82	0.00166147			14.82	0.0158044
13.83	0.00492416	13.83	0	15.83	0.00411297			14.83	0.0121607
13.84	0.00913026	13.84	0.00466623	15.84	0.00132864			14.84	0.0130793
13.85	0.00494017	13.85	0.00426791	15.85	0.00298887			14.85	0.0133717
13.86	0.0051997	13.86	0.0128762	15.86	0.00258477			14.86	0.00803206
13.87	0.00482417	13.87	0.00587228	15.87	0.00456118			14.87	0.0108402
13.88	0.00487711	13.88	0	15.88	0.00312905			14.88	0.0100264
13.89	0.00323012	13.89	0.00434079	15.89	0.000148519			14.89	0.00708982
13.9	0.0106731	13.9	0.00401476	15.9	0.00303089			14.9	0.00622923
13.91	0	13.91	0.00142751	15.91	0.00179175			14.91	0.00631361
13.92	0.004884	13.92	0.0112277	15.92	0.0013085			14.92	0.00572908
13.93	0.00248513	13.93	0.00137946	15.93	0.00150565			14.93	0.00742937
13.94	0.00742941	13.94	0.00568329	15.94	0.00319053			14.94	0.00586223
13.95	0.00820485	13.95	0.00419572	15.95	0.00149281			14.95	0.00294322
13.96	0.0058026	13.96	0.0172523	15.96	0.000666807			14.96	0.00391059
13.97	0.004993	13.97	0.00422088	15.97	0.00180833			14.97	0.00381845
13.98	0.0058196	13.98	0	15.98	0.00245972			14.98	0.00431823
13.99	0.00333126	13.99	0.0100159	15.99	0.00144344			14.99	0.00434024
14	0.00995574	14	0.00434953	16	0.00227739			15	0.00324471
14.01	0.00500445	14.01	0.0126992	16.01	0.00282514			15.01	0.00368953
14.02	0.00246929	14.02	0.0184075	16.02	0.00231061			15.02	0.00131072
14.03	0.0124097	14.03	0	16.03	0.00181845			15.03	0.00215283
14.04	0.0100158	14.04	0.00890914	16.04	0.00299246			15.04	0.00162908
14.05	0.00727322	14.05	0.00982961	16.05	0.00563993			15.05	0.00196313
14.06	0.00825666	14.06	0.00840649	16.06	0.00131617			15.06	0.00415347
14.07	0.0116917	14.07	0.0185742	16.07	0.000795109			15.07	0.00215253
14.08	0.00831233	14.08	0	16.08	0.000643506			15.08	0.00264587
14.09	0.0148036	14.09	0.0128668	16.09	0.00213567			15.09	0.00220014
14.1	0.0200639	14.1	0.0129252	16.1	0.00231717			15.1	0.00315006
14.11	0.00488079	14.11	0.00988693	16.11	0.00179808			15.11	0.00442288
14.12	0.0132826	14.12	0.0128829	16.12	0.00129857			15.12	0.00298357
14.13	0.00826611	14.13	0.0129488	16.13	0.0021538			15.13	0.00119603
14.14	0.0204829	14.14	0.0127112	16.14	0.00270165			15.14	0.00324087
14.15	0.0148334	14.15	0.00135812	16.15	0.00148833			15.15	0.00197988
14.16	0.00490849	14.16	0.00557052	16.16	0.00309682			15.16	0.000873577
14.17	0.00490378	14.17	0.00428691	16.17	0.00278525			15.17	0.00397034
14.18	0.0127023	14.18	0.00575366	16.18	0.00260933			15.18	0.00315124
14.19	0.00983759	14.19	0.00570617	16.19	0.00369687			15.19	0.000212334
14.2	0.0123701	14.2	0.0112893	16.2	0.00161538			15.2	0.00260047
14.21	0.00502784	14.21	0.00138032	16.21	0.00228546			15.21	0.00261977
14.22	0.00739785	14.22	0.0112968	16.22	0.00180323			15.22	0.00249509
14.23	0.00840524	14.23	0.00707342	16.23	0.00245723			15.23	0.00196878
14.24	0.00816688	14.24	0	16.24	0.000815194			15.24	0.00205938
14.25	0.0138752	14.25	0.0125274	16.25	0.00264013			15.25	0.00154199
14.26	0.0135585	14.26	0.00878838	16.26	0.00116603			15.26	0.00241787
14.27	0.00740856	14.27	0.00445284	16.27	0.00117209			15.27	0.00205934
14.28	0.0109886	14.28	0	16.28	0.00185724			15.28	0.00263611
14.29	0.00560554	14.29	0.00425968	16.29	0.00131951			15.29	0.00129765
14.3	0.00573027	14.3	0	16.3	0.00200575			15.3	0.00263845
14.31	0.00325498	14.31	0.00420644	16.31	0.000662374			15.31	0.00218642
14.32	0.0198575	14.32	0.00997134	16.32	0.00249357			15.32	0.00174447
14.33	0.00501498	14.33	0.0196665	16.33	0.00114836			15.33	0.00109534
14.34	0.00326751	14.34	0	16.34	0.000988867			15.34	0.00252175
14.35	0.00569222	14.35	0.00859793	16.35	0.00262701			15.35	0.00108988
14.36	0.00847979	14.36	0	16.36	0.00411963			15.36	0.00227749
14.37	0.00581593	14.37	0.00706876	16.37	0.0033242			15.37	0.00198297
14.38	0.00490084	14.38	0.00858773	16.38	0.00164451			15.38	0.00175622
14.39	0.0106896	14.39	0.0254756	16.39	0.00116855			15.39	0.000979529
14.4	0.00573644	14.4	0.00419684	16.4	0.00181404			15.4	0.00251262
14.41	0	14.41	0.00836797	16.41	0.00408063			15.41	0.00132056
14.42	0.00659683	14.42	0.00422845	16.42	0.00181139			15.42	0.00219058
14.43	0.00975416	14.43	0.0041368	16.43	0.00164544			15.43	0.00154542
14.44	0.0133239	14.44	0.00443283	16.44	0.00278141			15.44	0.00434878
14.45	0.00484342	14.45	0.00838756	16.45	0.00192627			15.45	0.00198391
14.46	0.010738	14.46	0	16.46	0.00134716			15.46	0.000869911
14.47	0.00503485	14.47	0.00865554	16.47	0.00128985			15.47	0.00315891
14.48	0.00502868	14.48	0.00436012	16.48	0.00317686			15.48	0.00254011
14.49	0.00724781	14.49	0.0211203	16.49	0.00376222			15.49	0.0018605
14.5	0.00766219	14.5	0	16.5	0.00164379			15.5	0.00206142
14.51	0.00575916	14.51	0.0170771	16.51	0.0030967			15.51	0.000890471
14.52	0.0122925	14.52	0.00838357	16.52	0.000687544			15.52	0.00110675
14.53	0.0186448	14.53	0.00854093	16.53	0.0014606			15.53	0.00255614
14.54	0.0122092	14.54	0.00580778	16.54	0.00180065			15.54	0.00249793
14.55	0.00752127	14.55	0.0169905	16.55	0.000994591			15.55	0.00127235
14.56	0.0049726	14.56	0.0212868	16.56	0			15.56	0.00021904
14.57	0.00915253	14.57	0.0129579	16.57	0.00181779			15.57	0.00197327
14.58	0.00923036	14.58	0.00415005	16.58	0.00233733			15.58	0.00311641
14.59	0.0126865	14.59	0.00853527	16.59	0.00189597			15.59	0.00141461
14.6	0.0175334	14.6	0.00416428	16.6	0.00179856			15.6	0.00156501
14.61	0.00510288	14.61	0.0142255	16.61	0.0011221			15.61	0.00199693
14.62	0.0147814	14.62	0.0098998	16.62	0.00100236			15.62	0.00230554
14.63	0.0160138	14.63	0.00419074	16.63	0.000829708			15.63	0.000553216
14.64	0.0225347	14.64	0.0140051	16.64	0.0014371			15.64	0.00152769
14.65	0.0198159	14.65	0.00988698	16.65	0.00126432			15.65	0.00270387
14.66	0.0117523	14.66	0.0228348	16.66	0.00182276			15.66	0.00128711
14.67	0.0198306	14.67	0.0185031	16.67	0.00262192			15.67	0.00195902
14.68	0.00591061	14.68	0.0100195	16.68	0.00298388			15.68	0.00117875
14.69	0.017347	14.69	0.0129443	16.69	0.000455974			15.69	0.000889979
14.7	0.0290832	14.7	0.0172521	16.7	0.00216634			15.7	0.0026908
14.71	0.0206817	14.71	0.0130556	16.71	0.000988639			15.71	0.0012151
14.72	0.0250167	14.72	0.0210579	16.72	0.00162361			15.72	0.00218252
14.73	0.0223208	14.73	0.00972183	16.73	0.000675688			15.73	0.00129533
14.74	0.0180632	14.74	0.0293569	16.74	0.00110567			15.74	0.0028355
14.75	0.010915	14.75	0.0172607	16.75	0.00243739			15.75	0.00141926
14.76	0.0199682	14.76	0.0301304	16.76	0.00165391			15.76	0.0034209
14.77	0.0216686	14.77	0.0125789	16.77	0.00161462			15.77	0.00151834
14.78	0.0211574	14.78	0.0226933	16.78	0.0015969			15.78	0.00174719
14.79	0.019947	14.79	0.0213695	16.79	0.00168227			15.79	0.00177322
14.8	0.0199344	14.8	0.0256462	16.8	0.000657986			15.8	0.00252661
14.81	0.017809	14.81	0.0427102	16.81	0.00165419			15.81	0.00492831
14.82	0.0182511	14.82	0.0126311	16.82	0.00332015			15.82	0.00110532
14.83	0.0124449	14.83	0.0214284	16.83	0.00419468			15.83	0.0024988
14.84	0.0157698	14.84	0.0101078	16.84	0.00265583			15.84	0.00197161
14.85	0.0148165	14.85	0.0180898	16.85	0.000521097			15.85	0.0014202
14.86	0.0320378	14.86	0.00570133	16.86	0.00224741			15.86	0.00130581
14.87	0.0110588	14.87	0.0165979	16.87	0.00312562			15.87	0.0019716
14.88	0.00506635	14.88	0.0230196	16.88	0.0035887			15.88	0.00262991
14.89	0.00843268	14.89	0.0198558	16.89	0.000805513			15.89	0.000327669
14.9	0.0198179	14.9	0.0195275	16.9	0.00196039			15.9	0.00125641
14.91	0.0173295	14.91	0.00569194	16.91	0.00267021			15.91	0.00240189
14.92	0.0129866	14.92	0.012757	16.92	0.000163167			15.92	0.00186833
14.93	0.0116853	14.93	0.00555113	16.93	0.00209793			15.93	0.00250364
14.94	0.00999083	14.94	0.0211298	16.94	0.0037635			15.94	0.00153726
14.95	0.0141166	14.95	0.00846093	16.95	0.00135382			15.95	0.00186956
14.96	0.00328757	14.96	0.00470233	16.96	0.0031698			15.96	0.000971172
14.97	0.0173458	14.97	0.0171454	16.97	0.00199713			15.97	0.00307458
14.98	0.00321124	14.98	0.0114403	16.98	0.00177857			15.98	0.0015481
14.99	0.0156223	14.99	0.00982129	16.99	0.00185469			15.99	0.00251997
15	0.0140797	15	0.00419098	17	0.00311978			16	0.00214967
15.01	0.00259595	15.01	0	17.01	0.0022765			16.01	0.00193581
15.02	0.00986539	15.02	0.00142093	17.02	0.00367391			16.02	0.000974791
15.03	0.00743624	15.03	0.00423853	17.03	0.00623105			16.03	0.0026223
15.04	0.00411482	15.04	0.00143839	17.04	0.00550764			16.04	0.000975378
15.05	0.0107209	15.05	0.0268174	17.05	0.00412029			16.05	0.00216075
15.06	0.00647103	15.06	0.00435313	17.06	0.00279342			16.06	0.00153291
15.07	0.00429181	15.07	0.0141234	17.07	0.000980823			16.07	0.00151771
15.08	0.00810935	15.08	0.00442558	17.08	0.00118497			16.08	0.00174194
15.09	0.00335608	15.09	0.00423351	17.09	0.0024453			16.09	0.00194266
15.1	0.0042201	15.1	0.00845379	17.1	0.00215705			16.1	0.00153153
15.11	0.00245777	15.11	0.00842821	17.11	0.00362109			16.11	0.000227671
15.12	0.0124943	15.12	0.00853374	17.12	0.0013157			16.12	0.00197446
15.13	0.00754134	15.13	0	17.13	0.00233126			16.13	0.00354104
15.14	0.0184785	15.14	0	17.14	0.00441067			16.14	0.00363894
15.15	0.00995169	15.15	0	17.15	0.00194561			16.15	0.00204739
15.16	0.00579384	15.16	0	17.16	0.00420181			16.16	0.00151205
15.17	0.00755052	15.17	0.00858191	17.17	0.00295806			16.17	0.00151734
15.18	0.0099796	15.18	0.00865572	17.18	0.00424647			16.18	0.002279
15.19	0.00728193	15.19	0.00140734	17.19	0.00299711			16.19	0.000212967
15.2	0.00514507	15.2	0.0128369	17.2	0.00146693			16.2	0.00308156
15.21	0.0124451	15.21	0.00420194	17.21	0.00412003			16.21	0.0011792
15.22	0.011602	15.22	0	17.22	0.00217578			16.22	0.00176209
15.23	0.0124537	15.23	0.00846723	17.23	0.000651425			16.23	0.00284588
15.24	0.0106629	15.24	0.00418842	17.24	0.00266433			16.24	0.00200319
15.25	0.00743855	15.25	0.00433623	17.25	0.00131415			16.25	0.00122223
15.26	0.000817291	15.26	0.00849141	17.26	0.00151161			16.26	0.00128881
15.27	0.00237514	15.27	0.00427528	17.27	0.003107			16.27	0.00230154
15.28	0.00332973	15.28	0.00565075	17.28	0.000165224			16.28	0.00151931
15.29	0.00582807	15.29	0.0138563	17.29	0.00128135			16.29	0.00327398
15.3	0.00581458	15.3	0.00418233	17.3	0.00212103			16.3	0.00131925
15.31	0.00248421	15.31	0	17.31	0.00198173			16.31	0.0023271
15.32	0.00765285	15.32	0.00877097	17.32	0.000326159			16.32	0.00229108
15.33	0.00579828	15.33	0.00433824	17.33	0.000627251			16.33	0.000323152
15.34	0.00578681	15.34	0	17.34	0.0018631			16.34	0.00128593
15.35	0.00984736	15.35	0.0126312	17.35	0.00346802			16.35	0.00218804
15.36	0.0107469	15.36	0	17.36	0.00134839			16.36	0.00150789
15.37	0.00335619	15.37	0	17.37	0.00333232			16.37	0.00120707
15.38	0	15.38	0.0042992	17.38	0.00130463			16.38	0.00260182
15.39	0.00995981	15.39	0.00422099	17.39	0.0016261			16.39	0.00151404
15.4	0	15.4	0	17.4	0.00230191			16.4	0.000763601
15.41	0.00994358	15.41	0.0056306	17.41	0.00318536			16.41	0.00177679
15.42	0.00244948	15.42	0.00856008	17.42	0.00136454			16.42	0.00204371
15.43	0.00250693	15.43	0.00142705	17.43	0.00114432			16.43	0.0010042
15.44	0.0091367	15.44	0.00547213	17.44	0.00258996			16.44	0.0013282
15.45	0.00503509	15.45	0.00853379	17.45	0.00350127			16.45	0.0015271
15.46	0.00337076	15.46	0	17.46	0.00311189			16.46	0.00165375
15.47	0.0024299	15.47	0.0184843	17.47	0.00163059			16.47	0.00230474
15.48	0.00249701	15.48	0	17.48	0.00164816			16.48	0.00118617
15.49	0.0124782	15.49	0	17.49	0.00263416			16.49	0.00196023
15.5	0.00821849	15.5	0	17.5	0.00269132			16.5	0.00239963
15.51	0.0127216	15.51	0.00575208	17.51	0.00161797			16.51	0.00260405
15.52	0.0025369	15.52	0.0041399	17.52	0.00315745			16.52	0.0029761
15.53	0.00999177	15.53	0	17.53	0.000175306			16.53	0.00121601
15.54	0.0049261	15.54	0	17.54	0.0018056			16.54	0.00230139
15.55	0.0115535	15.55	0.00858039	17.55	0.00114782			16.55	0.000878929
15.56	0.00491132	15.56	0.00420732	17.56	0.00378941			16.56	0.00251227
15.57	0.0122662	15.57	0	17.57	0.00226931			16.57	0.00218497
15.58	0.00328823	15.58	0	17.58	0.00151505			16.58	0.000862293
15.59	0.00522747	15.59	0	17.59	0.00133459			16.59	0.00184302
15.6	0.00514083	15.6	0.00442558	17.6	0.00115			16.6	0.0020885
15.61	0.00320995	15.61	0.00143678	17.61	0.000961408			16.61	0.000430928
15.62	0.00830241	15.62	0.00870374	17.62	0.00128827			16.62	0.00326479
15.63	0.00819774	15.63	0.0072873	17.63	0.000621593			16.63	0.00153823
15.64	0.00980565	15.64	0	17.64	0.00280085			16.64	0.00174793
15.65	0.0050952	15.65	0	17.65	0.000664022			16.65	0.00132337
15.66	0.00497221	15.66	0	17.66	0.0013016			16.66	0.000552451
15.67	0.00582375	15.67	0.00860618	17.67	0.00165974			16.67	0.00307022
15.68	0.0126606	15.68	0.00989979	17.68	0.00271618			16.68	0.00154325
15.69	0.00844003	15.69	0.00417209	17.69	0.00228321			16.69	0.00180779
15.7	0.0107457	15.7	0.00434642	17.7	0.00130607			16.7	0.000564055
15.71	0.00746384	15.71	0.00415005	17.71	0.00132485			16.71	0.00151999
15.72	0.01251	15.72	0	17.72	0.000798764			16.72	0.00206749
15.73	0.0123861	15.73	0	17.73	0.00316307			16.73	0.00209425
15.74	0.00857115	15.74	0	17.74	0.000819302			16.74	0.0004438
15.75	0.00499223	15.75	0	17.75	0.00114821			16.75	0.00206347
15.76	0.00986567	15.76	0.0058451	17.76	0.00295071			16.76	0.00150122
15.77	0.0051502	15.77	0	17.77	0.00231495			16.77	0.00343981
15.78	0.00576895	15.78	0	17.78	0.00231928			16.78	0.00200191
15.79	0.0024299	15.79	0	17.79	0.0033179			16.79	0.0031626
15.8	0.00262466	15.8	0.00415002	17.8	0.0037691			16.8	0.000222575
15.81	0.00334215	15.81	0.0126235	17.81	0.000815941			16.81	0.00085631
15.82	0.00577538	15.82	0	17.82	0.000814682			16.82	0.000971934
15.83	0.00558079	15.83	0.00409043	17.83	0.00313002			16.83	0.000757274
15.84	0.00329779	15.84	0	17.84	0.00127579			16.84	0.0021691
15.85	0.00507243	15.85	0.0127968	17.85	0.000839154			16.85	0.00195021
15.86	0.00993439	15.86	0.0173927	17.86	0.00134172			16.86	0.00254506
15.87	0.00764674	15.87	0.00137933	17.87	0.00130106			16.87	0.0014025
15.88	0.00339462	15.88	0.00431833	17.88	0.00164726			16.88	0.000549677
15.89	0	15.89	0.0127455	17.89	0.00067565			16.89	0.00139336
15.9	0.00515457	15.9	0	17.9	0.000358527			16.9	0.00108676
15.91	0.0132885	15.91	0.00856948	17.91	0.00179241			16.91	0.000541987
15.92	0.00722886	15.92	0.018098	17.92	0.00261599			16.92	0.000565894
15.93	0	15.93	0.00418241	17.93	0.00326605			16.93	0.000741553
15.94	0.000838684	15.94	0.00141118	17.94	0.00327644			16.94	0.00118396
15.95	0.00660639	15.95	0.00418809	17.95	0.0019743			16.95	0.0013113
15.96	0.0121168	15.96	0.00699607	17.96	0.00214969			16.96	0.00119488
15.97	0.00584388	15.97	0.00841854	17.97	0.00213608			16.97	0.00305774
15.98	0	15.98	0	17.98	0.00165129			16.98	0.00293424
15.99	0.0101217	15.99	0.00442974	17.99	0.00231399			16.99	0.00264527
16	0.00261948	16	0.00413789	18	0.00131991			17	0.000651607
16.01	0.0123712	16.01	0					17.01	0.00151653
16.02	0.00839466	16.02	0.0085076					17.02	0.00205261
16.03	0.00594962	16.03	0.00565425					17.03	0.000320881
16.04	0.00750754	16.04	0.00422512					17.04	0.00193269
16.05	0.0058046	16.05	0.00849156					17.05	0.00162267
16.06	0.00586336	16.06	0.00848413					17.06	0.00239657
16.07	0.00339364	16.07	0.0127521					17.07	0.00152151
16.08	0.0123221	16.08	0.00888492					17.08	0.0026724
16.09	0.000853849	16.09	0					17.09	0.000988004
16.1	0.00507949	16.1	0					17.1	0.00250355
16.11	0.0134077	16.11	0.00441025					17.11	0.00196956
16.12	0.0049053	16.12	0					17.12	0.00230402
16.13	0.00497761	16.13	0.00860878					17.13	0.00226945
16.14	0.00322784	16.14	0.005831					17.14	0.00198816
16.15	0.00248959	16.15	0.00881255					17.15	0.00151345
16.16	0.00513395	16.16	0.0129087					17.16	0.00282996
16.17	0.00249772	16.17	0.00417959					17.17	0.00214404
16.18	0.00828129	16.18	0					17.18	0.000987209
16.19	0.00823028	16.19	0					17.19	0.00184043
16.2	0	16.2	0.00871252					17.2	0.00128554
16.21	0.000818643	16.21	0					17.21	0.00120253
16.22	0.00487791	16.22	0					17.22	0.00431863
16.23	0.00839421	16.23	0					17.23	0.00352104
16.24	0.00490981	16.24	0					17.24	0.00298485
16.25	0.0114302	16.25	0.0042424					17.25	0.000985626
16.26	0.0150404	16.26	0.00142388					17.26	0.00163978
16.27	0.00826732	16.27	0					17.27	0.00120482
16.28	0.00497985	16.28	0.0128962					17.28	0.00336046
16.29	0.0024509	16.29	0.00421311					17.29	0.000665851
16.3	0.0057283	16.3	0.00421921					17.3	0.00129591
16.31	0.00493012	16.31	0					17.31	0.000870019
16.32	0.00248996	16.32	0					17.32	0.000876389
16.33	0	16.33	0					17.33	0.00262224
16.34	0.000811696	16.34	0.00429051					17.34	0.00122048
16.35	0.000802656	16.35	0.00418822					17.35	0.00189528
16.36	0.00744943	16.36	0.00417406					17.36	0.00187463
16.37	0.00242282	16.37	0.00426268					17.37	0.00132731
16.38	0.00569438	16.38	0					17.38	0.00199151
16.39	0.00490395	16.39	0					17.39	0.00122931
16.4	0.00767494	16.4	0.00440185					17.4	0.00194753
16.41	0.00333235	16.41	0.00413857					17.41	0.00144104
16.42	0.00255923	16.42	0.0128709					17.42	0.00265066
16.43	0.0124911	16.43	0.0173175					17.43	0.0011994
16.44	0.00507095	16.44	0.00564194					17.44	0.00200325
16.45	0.00334316	16.45	0.00982935					17.45	0.00183332
16.46	0.00652467	16.46	0					17.46	0.00284964
16.47	0.00335285	16.47	0.00693001					17.47	0.00219408
16.48	0	16.48	0.00696142					17.48	0.00174037
16.49	0.0109517	16.49	0.00854282					17.49	0.00198052
16.5	0	16.5	0.00415143					17.5	0.00264506
16.51	0	16.51	0.00418241					17.51	0.00363565
16.52	0.00496636	16.52	0.0085091					17.52	0.0018676
16.53	0.00327206	16.53	0.00281808					17.53	0.0013147
16.54	0.00740043	16.54	0.00143238					17.54	0.00385546
16.55	0.0057716	16.55	0					17.55	0.00132431
16.56	0.0125553	16.56	0.00433826					17.56	0.00087174
16.57	0.00580764	16.57	0					17.57	0.00197097
16.58	0.00239938	16.58	0.00418164					17.58	0.00345276
16.59	0.00487081	16.59	0.00875349					17.59	0.00185053
16.6	0.00407604	16.6	0.00407139					17.6	0.000877589
16.61	0.00258991	16.61	0					17.61	0.00142697
16.62	0.00576963	16.62	0.00425444					17.62	0.00118021
16.63	0.00572516	16.63	0					17.63	0.000213003
16.64	0	16.64	0					17.64	0.00119802
16.65	0	16.65	0.00846253					17.65	0.000558575
16.66	0	16.66	0.00836217					17.66	0.00122963
16.67	0	16.67	0					17.67	0.00120556
16.68	0.00489229	16.68	0.00442612					17.68	0.00161334
16.69	0.0158869	16.69	0.00286293					17.69	0.00165514
16.7	0.00838606	16.7	0					17.7	0.0016544
16.71	0.00726823	16.71	0.00412146					17.71	0.00186519
16.72	0.00245863	16.72	0.00139089					17.72	0.00129754
16.73	0.0131888	16.73	0.00139195					17.73	0.00163235
16.74	0.00738405	16.74	0.00564095					17.74	0.000995535
16.75	0.000814648	16.75	0.00566818					17.75	0.00128796
16.76	0.00585049	16.76	0					17.76	0.00235868
16.77	0.00580759	16.77	0.0130165					17.77	0.00217644
16.78	0.00260991	16.78	0.00417792					17.78	0.00121773
16.79	0.00574114	16.79	0.00425685					17.79	0.00120778
16.8	0.000836996	16.8	0.00860944					17.8	0.00055585
16.81	0	16.81	0.0112306					17.81	0.00332271
16.82	0.00244032	16.82	0					17.82	0.00130387
16.83	0.00982477	16.83	0.00859834					17.83	0.00218595
16.84	0.000816849	16.84	0.00426292					17.84	0.00139576
16.85	0.00250395	16.85	0.0087184					17.85	0.00129007
16.86	0.00751604	16.86	0					17.86	0.00153147
16.87	0.00740954	16.87	0.00428961					17.87	0.00133477
16.88	0.00414501	16.88	0.00843907					17.88	0.00208022
16.89	0.00499307	16.89	0					17.89	0.0021652
16.9	0.00245636	16.9	0.00841351					17.9	0.00250887
16.91	0.00598035	16.91	0.00424358					17.91	0.00132135
16.92	0.00924769	16.92	0.00432912					17.92	0.000543694
16.93	0.0101033	16.93	0.0171614					17.93	0.00143205
16.94	0.0123961	16.94	0.00139432					17.94	0.0014426
16.95	0.00491857	16.95	0.00142033					17.95	0.0016445
16.96	0.00828732	16.96	0.00850924					17.96	0.00185901
16.97	0.00748821	16.97	0.00441809					17.97	0.0012129
16.98	0.00501329	16.98	0.00413717					17.98	0.00247049
16.99	0.00418692	16.99	0.00566858					17.99	0.00118439
17	0.00249232	17	0.005493					18	0.0022619
17.01	0.00999404	17.01	0.00416292					18.01	0.000873895
17.02	0.0049199	17.02	0.00420349					18.02	0.00120203
17.03	0.00664265	17.03	0.0130518					18.03	0.00295333
17.04	0.00325227	17.04	0.00861924					18.04	0.00249642
17.05	0.00741902	17.05	0					18.05	0.00154506
17.06	0.0147968	17.06	0.00428975					18.06	0.00109253
17.07	0.00248016	17.07	0					18.07	0.000653447
17.08	0.00734333	17.08	0.00410564					18.08	0.00103825
17.09	0	17.09	0.00555322					18.09	0.000312802
17.1	0.00735311	17.1	0.0141482					18.1	0.00214842
17.11	0.00421576	17.11	0.00841515					18.11	0.00369269
17.12	0.00485764	17.12	0					18.12	0.00256029
17.13	0.00582615	17.13	0.00421015					18.13	0.00207867
17.14	0.00748572	17.14	0.00140454					18.14	0.00220277
17.15	0.0049698	17.15	0.0168374					18.15	0.000870731
17.16	0.00752342	17.16	0.0042293					18.16	0.00196764
17.17	0.00851089	17.17	0.00850108					18.17	0.00258909
17.18	0.00491545	17.18	0					18.18	0.00182854
17.19	0.00732701	17.19	0.00424807					18.19	0.00052573
17.2	0.0108487	17.2	0.00853345					18.2	0.00209269
17.21	0.00756169	17.21	0.0140521					18.21	0.00215896
17.22	0.0109183	17.22	0.00830093					18.22	0.00216303
17.23	0.0100408	17.23	0.00404008					18.23	0.00228649
17.24	0.00244792	17.24	0.00425424					18.24	0.000215232
17.25	0.00342153	17.25	0.00547913					18.25	0.00109748
17.26	0.00081512	17.26	0.00561631					18.26	0.00151102
17.27	0.00503858	17.27	0.00568382					18.27	0.000648172
17.28	0.00248883	17.28	0					18.28	0.00154177
17.29	0.012983	17.29	0					18.29	0.00120354
17.3	0.000872574	17.3	0					18.3	0.000882935
17.31	0.0049434	17.31	0.00431719					18.31	0.00218455
17.32	0.00413349	17.32	0.00426461					18.32	0.00254452
17.33	0	17.33	0.00845378					18.33	0.0019615
17.34	0.00750736	17.34	0					18.34	0.000894717
17.35	0.00992186	17.35	0					18.35	0.00252721
17.36	0.0032774	17.36	0.0100064					18.36	0.00302065
17.37	0.00337983	17.37	0.00417043					18.37	0.00306454
17.38	0.000835565	17.38	0					18.38	0.00184106
17.39	0.0117699	17.39	0					18.39	0.000553041
17.4	0.0100031	17.4	0					18.4	0.00222734
17.41	0.00578692	17.41	0.00426226					18.41	0.000779054
17.42	0.00256288	17.42	0					18.42	0.000655166
17.43	0.00822606	17.43	0.00417508					18.43	0.000331851
17.44	0	17.44	0.00439417					18.44	0.000666054
17.45	0	17.45	0					18.45	0.00184996
17.46	0.000841602	17.46	0.0128669					18.46	0.00171845
17.47	0.00496098	17.47	0.0132904					18.47	0.00130862
17.48	0.00730595	17.48	0					18.48	0.00252205
17.49	0.00756619	17.49	0					18.49	0.00133306
17.5	0.0024359	17.5	0					18.5	0.00262418
17.51	0.00574212	17.51	0.00838875					18.51	0.00238729
17.52	0.00168347	17.52	0.00436325					18.52	0.00312293
17.53	0.00503199	17.53	0.0040702					18.53	0.00186093
17.54	0.00974624	17.54	0.00429879					18.54	0.0016183
17.55	0.0025661	17.55	0.0134066					18.55	0.0022632
17.56	0.0024176	17.56	0.0055393					18.56	0.00196527
17.57	0.00492691	17.57	0.00424509					18.57	0.00210098
17.58	0.00495841	17.58	0.00565959					18.58	0.00173626
17.59	0.00491699	17.59	0					18.59	0.00132165
17.6	0.00744311	17.6	0.00862325					18.6	0.00173435
17.61	0.00491092	17.61	0.00413134					18.61	0.00273028
17.62	0.00498303	17.62	0.00423853					18.62	0.000879074
17.63	0.00261054	17.63	0					18.63	0.00350695
17.64	0.000821392	17.64	0.00412146					18.64	0.00162238
17.65	0.00825789	17.65	0					18.65	0.00204988
17.66	0.0157783	17.66	0					18.66	0.00161192
17.67	0.00505042	17.67	0.00598524					18.67	0.00262304
17.68	0.0040837	17.68	0					18.68	0.00216881
17.69	0.00839154	17.69	0.00143736					18.69	0.00118266
17.7	0.0124467	17.7	0.00856639					18.7	0.00165674
17.71	0.00726266	17.71	0.00842803					18.71	0.00141234
17.72	0	17.72	0					18.72	0.00216732
17.73	0.000807939	17.73	0					18.73	0.0013134
17.74	0.00493715	17.74	0.00575571					18.74	0.00209075
17.75	0.00236998	17.75	0					18.75	0.000658512
17.76	0.00243549	17.76	0.00590601					18.76	0.00185142
17.77	0.00247298	17.77	0.00142949					18.77	0
17.78	0.00510093	17.78	0					18.78	0.00227565
17.79	0.00990288	17.79	0					18.79	0.00249973
17.8	0.00324804	17.8	0.00841274					18.8	0.00207163
17.81	0.00248788	17.81	0.00436733					18.81	0.00231287
17.82	0.00501292	17.82	0.00840739					18.82	0.000658369
17.83	0.00818719	17.83	0					18.83	0.0018468
17.84	0.00255376	17.84	0.00417484					18.84	0.00213692
17.85	0.00255915	17.85	0.005719					18.85	0.00249263
17.86	0.00499764	17.86	0					18.86	0.00163369
17.87	0.00251646	17.87	0.00825303					18.87	0.00240179
17.88	0.00239592	17.88	0.00429813					18.88	0.00144564
17.89	0.00245369	17.89	0.00424578					18.89	0.00205011
17.9	0.00243392	17.9	0.00139389					18.9	0.000544374
17.91	0.0124755	17.91	0.0127084					18.91	0.00284497
17.92	0	17.92	0.00427651					18.92	0.00163077
17.93	0.0131013	17.93	0.00141177					18.93	0.00321463
17.94	0.0073643	17.94	0.0129531					18.94	0.00222296
17.95	0.00508777	17.95	0					18.95	0.00042965
17.96	0.00243121	17.96	0.0127985					18.96	0.00145789
17.97	0.00248558	17.97	0					18.97	0.00187665
17.98	0.00599915	17.98	0					18.98	0.00132647
17.99	0.00255604	17.99	0.00433716					18.99	0.0015153
18	0.0100925	18	0.00559462					19	0.000881088
18.01	0.00760438	18.01	0.00434329					19.01	0.00154942
18.02	0.00516421	18.02	0.0100414					19.02	0.00108411
18.03	0.00246181	18.03	0.00441005					19.03	0.00109072
18.04	0.00596932	18.04	0					19.04	0.0019308
18.05	0.00584087	18.05	0					19.05	0.00141093
18.06	0.00250068	18.06	0.00559686					19.06	0.00143374
18.07	0.00492329	18.07	0					19.07	0.00186769
18.08	0	18.08	0.01702					19.08	0.00176987
18.09	0.00242454	18.09	0.00863038					19.09	0.000948206
18.1	0.00243318	18.1	0.00428429					19.1	0.00131744
18.11	0	18.11	0.00831157					19.11	0.000757542
18.12	0.00256428	18.12	0.00138137					19.12	0.00300949
18.13	0.00256155	18.13	0					19.13	0.00219269
18.14	0.00251439	18.14	0					19.14	0.0015312
18.15	0.00966788	18.15	0.00429994					19.15	0.000885548
18.16	0.0148233	18.16	0.00430875					19.16	0.000668153
18.17	0.00494818	18.17	0.00409902					19.17	0.00108851
18.18	0.000848994	18.18	0.00429413					19.18	0.00174704
18.19	0.0033373	18.19	0					19.19	0.00101115
18.2	0.0106519	18.2	0					19.2	0.00109428
18.21	0.00415999	18.21	0.0125485					19.21	0.00162881
18.22	0.00751221	18.22	0					19.22	0.00150873
18.23	0.00662509	18.23	0.00859017					19.23	0.0016547
18.24	0	18.24	0.00557719					19.24	0.000533563
18.25	0.00249616	18.25	0					19.25	0.001016
18.26	0.00587777	18.26	0.00440745					19.26	0.000533487
18.27	0	18.27	0.00285551					19.27	0.00053705
18.28	0.00418547	18.28	0					19.28	0.00151388
18.29	0	18.29	0					19.29	0.000646276
18.3	0.00162574	18.3	0.0059219					19.3	0.0012896
18.31	0.00750594	18.31	0.00873643					19.31	0.00163005
18.32	0.00730352	18.32	0					19.32	0.00133486
18.33	0.00508056	18.33	0					19.33	0.00119141
18.34	0.00327194	18.34	0					19.34	0.000217068
18.35	0.00257663	18.35	0.00573404					19.35	0.00206337
18.36	0.0126095	18.36	0.0146053					19.36	0.000640384
18.37	0.00321371	18.37	0					19.37	0.00154047
18.38	0.00248022	18.38	0					19.38	0.00241463
18.39	0.00555748	18.39	0					19.39	0.0026817
18.4	0.00248045	18.4	0					19.4	0.00133354
18.41	0.00572943	18.41	0					19.41	0.00152678
18.42	0.00423773	18.42	0.00843565					19.42	0.00109109
18.43	0.00484361	18.43	0.0041762					19.43	0.000758785
18.44	0.00254138	18.44	0					19.44	0.00247363
18.45	0.00322464	18.45	0					19.45	0.00231625
18.46	0.00864448	18.46	0.00560657					19.46	0.00250783
18.47	0.0149891	18.47	0					19.47	0.0034567
18.48	0.00256916	18.48	0.00442834					19.48	0.00241409
18.49	0.00753988	18.49	0.00418207					19.49	0.00209932
18.5	0.0100877	18.5	0.00840276					19.5	0.000987292
18.51	0.0197477	18.51	0					19.51	0.000310559
18.52	0.00497444	18.52	0.00851727					19.52	0.00174204
18.53	0.00731537	18.53	0.00831581					19.53	0.000642663
18.54	0.00493572	18.54	0.00564981					19.54	0.000986819
18.55	0.00588485	18.55	0.00141016					19.55	0.00140334
18.56	0.00491685	18.56	0.00425155					19.56	0.000990516
18.57	0.00602189	18.57	0.0169223					19.57	0.000558315
18.58	0.00984933	18.58	0					19.58	0.00132867
18.59	0.0049236	18.59	0.012463					19.59	0.00213211
18.6	0.00506661	18.6	0.00434079					19.6	0.00132839
18.61	0.00846183	18.61	0					19.61	0.0011938
18.62	0	18.62	0.00880437					19.62	0.00131457
18.63	0.00481248	18.63	0.00424807					19.63	0.000871861
18.64	0.00728345	18.64	0.00431719					19.64	0.00260285
18.65	0.0147212	18.65	0.00433595					19.65	0.00156377
18.66	0.00732545	18.66	0.00859244					19.66	0.00293639
18.67	0.00492006	18.67	0					19.67	0.000867701
18.68	0.0151672	18.68	0.012705					19.68	0.001323
18.69	0.00778655	18.69	0.00417209					19.69	0.00178015
18.7	0.0100044	18.7	0.017069					19.7	0.00119874
18.71	0.00500206	18.71	0					19.71	0.00054633
18.72	0.004909	18.72	0.00139089					19.72	0.001187
18.73	0.0106949	18.73	0					19.73	0.00140062
18.74	0	18.74	0					19.74	0.00229098
18.75	0.00845983	18.75	0.00427544					19.75	0.000548511
18.76	0.00333093	18.76	0.00552519					19.76	0.000566737
18.77	0.000823141	18.77	0.00436659					19.77	0.00188917
18.78	0	18.78	0.00145015					19.78	0.00119816
18.79	0.00508364	18.79	0.00440058					19.79	0.00140985
18.8	0	18.8	0.00885375					19.8	0.000900174
18.81	0.00495299	18.81	0					19.81	0.00194317
18.82	0.00746901	18.82	0.00409787					19.82	0.002086
18.83	0.00501524	18.83	0					19.83	0.0020572
18.84	0.00501101	18.84	0.00837763					19.84	0.00196381
18.85	0.00249033	18.85	0.00419858					19.85	0.00164756
18.86	0.0113732	18.86	0.00427099					19.86	0.00241617
18.87	0	18.87	0.00415952					19.87	0.0028927
18.88	0.00493783	18.88	0.00432016					19.88	0.00174268
18.89	0.00740751	18.89	0.0126457					19.89	0.00120519
18.9	0.00486956	18.9	0.0042711					19.9	0.0013295
18.91	0.00495111	18.91	0					19.91	0.00121523
18.92	0.00487823	18.92	0					19.92	0.00164464
18.93	0.00334074	18.93	0.00836127					19.93	0.00165515
18.94	0.010738	18.94	0.00830463					19.94	0.0015755
18.95	0.00752235	18.95	0.00854458					19.95	0.0028372
18.96	0.00325172	18.96	0.00436717					19.96	0.00195976
18.97	0.00820204	18.97	0					19.97	0.000763007
18.98	0.0101742	18.98	0.00562668					19.98	0.00154625
18.99	0	18.99	0.0083351					19.99	0.00176295
19	0.00501291	19	0.0082546					20	0.00200206
19.01	0.00818666	19.01	0.00991664
19.02	0.00237514	19.02	0.0085757
19.03	0.004209	19.03	0.0043222
19.04	0.00255037	19.04	0.0058066
19.05	0.00574295	19.05	0.00873005
19.06	0.00998802	19.06	0.00139132
19.07	0.00996492	19.07	0.00555323
19.08	0.00828404	19.08	0.00442539
19.09	0.00767754	19.09	0.00424877
19.1	0	19.1	0
19.11	0.00477604	19.11	0
19.12	0.0024401	19.12	0.00846779
19.13	0.00987743	19.13	0.00983569
19.14	0.0074869	19.14	0
19.15	0.00323998	19.15	0
19.16	0.00498234	19.16	0.0042753
19.17	0.00729378	19.17	0.00845513
19.18	0.0024952	19.18	0.00433674
19.19	0.00081512	19.19	0.00144224
19.2	0.0049718	19.2	0
19.21	0.00322577	19.21	0.0127849
19.22	0.00577218	19.22	0.00430911
19.23	0.00257151	19.23	0.00565496
19.24	0	19.24	0.00412993
19.25	0	19.25	0
19.26	0.000853167	19.26	0.00439647
19.27	0.00240002	19.27	0.00136167
19.28	0.00746508	19.28	0
19.29	0.0132774	19.29	0
19.3	0.00482309	19.3	0
19.31	0.00330977	19.31	0
19.32	0.00413933	19.32	0.013053
19.33	0.00517246	19.33	0.00441193
19.34	0.00657784	19.34	0.00414277
19.35	0	19.35	0.0014194
19.36	0.00497984	19.36	0.00845892
19.37	0.00582112	19.37	0.0042812
19.38	0.00581511	19.38	0.00429385
19.39	0.00255598	19.39	0
19.4	0.00826719	19.4	0
19.41	0.00831843	19.41	0
19.42	0.00244457	19.42	0.00441806
19.43	0.000841602	19.43	0
19.44	0.00830171	19.44	0.00143163
19.45	0	19.45	0
19.46	0.00742871	19.46	0
19.47	0.00345844	19.47	0.00442468
19.48	0.00577334	19.48	0.00865316
19.49	0.0074309	19.49	0.00416531
19.5	0.0132286	19.5	0
19.51	0.00486867	19.51	0
19.52	0.00490439	19.52	0.00425846
19.53	0.00256916	19.53	0.00416292
19.54	0.0126418	19.54	0.0044123
19.55	0.00579214	19.55	0.00408161
19.56	0.00762022	19.56	0
19.57	0.00489696	19.57	0.00425659
19.58	0.00757338	19.58	0.00851547
19.59	0.00593598	19.59	0.0040702
19.6	0.0124387	19.6	0.00845295
19.61	0	19.61	0
19.62	0.00495241	19.62	0.00416142
19.63	0	19.63	0.00834342
19.64	0.000816478	19.64	0
19.65	0.00244159	19.65	0.0172256
19.66	0.00817029	19.66	0
19.67	0.0024908	19.67	0.00854068
19.68	0.00753934	19.68	0
19.69	0.00833079	19.69	0.00560941
19.7	0.00498475	19.7	0.00417318
19.71	0	19.71	0
19.72	0.00506162	19.72	0
19.73	0.00722486	19.73	0
19.74	0.00519617	19.74	0.00421671
19.75	0.0100928	19.75	0.00866732
19.76	0.00261054	19.76	0
19.77	0.000818737	19.77	0
19.78	0.00775177	19.78	0.00716362
19.79	0.00733289	19.79	0.00420205
19.8	0.00493519	19.8	0.00419098
19.81	0.00567692	19.81	0
19.82	0.00500017	19.82	0
19.83	0.00486671	19.83	0.00855209
19.84	0.00244843	19.84	0
19.85	0.00264563	19.85	0.0058441
19.86	0.00347761	19.86	0
19.87	0.00249592	19.87	0.00415643
19.88	0.00583367	19.88	0
19.89	0.00739772	19.89	0
19.9	0.00247796	19.9	0.0057861
19.91	0	19.91	0
19.92	0.00746663	19.92	0.00843852
19.93	0.00255595	19.93	0.00452923
19.94	0.0057803	19.94	0
19.95	0.0073978	19.95	0.00409043
19.96	0.00339257	19.96	0.0133178
19.97	0.00334323	19.97	0.0083267
19.98	0.00259127	19.98	0.00821341
19.99	0.00731487	19.99	0
20	0.00483201	20	0
