# Supplementary material for: Diffusion-programmed catalysis in nanoporous material
Source: Nat Commun. 2025 Feb 3;16:1231. doi: 10.1038/s41467-025-56575-6 (PMC11790907; doi:10.1038/s41467-025-56575-6)
Supplement: Supplementary file 5 — Source Data 3 [file 41467_2025_56575_MOESM5_ESM.zip › Raw data file/Raw data file/Figure S17.xlsx]

## Sheet: Sheet1
	UiOTF3		UiOTF2		UiOTF1
5	-0.00143276	5	0.0278519	5.04	-0.00106699
5.01	0.0111429	5.01	0.00525238	5.05	-0.0197695
5.02	-0.000202528	5.02	0.008835	5.06	-0.0149346
5.03	0.0106441	5.03	-0.0023425	5.07	-0.029492
5.04	0	5.04	0.0183933	5.08	-0.0125502
5.05	0.0179794	5.05	0.0209615	5.09	-0.0230031
5.06	-0.0193235	5.06	0.00988331	5.1	-0.0222076
5.07	-0.00911787	5.07	0.00520478	5.11	-0.0355063
5.08	0.0108528	5.08	0.00493219	5.12	-0.00519317
5.09	-0.00548285	5.09	0.00329334	5.13	-0.0198738
5.1	0.0152444	5.1	0.0224648	5.14	-0.0116805
5.11	0.00148599	5.11	0.0193803	5.15	-0.0118385
5.12	0.00065315	5.12	0.0115664	5.16	-0.0057331
5.13	0.00675397	5.13	0.00899963	5.17	0
5.14	-0.00906733	5.14	0.001493	5.18	-0.0230628
5.15	0.021421	5.15	0.0112214	5.19	-0.0169493
5.16	-0.00455485	5.16	0.0133911	5.2	-0.0163004
5.17	-0.00891191	5.17	0.00969223	5.21	-0.0122745
5.18	0.018185	5.18	0.0134906	5.22	-0.014629
5.19	-0.00645389	5.19	0.0347003	5.23	-0.00725072
5.2	-0.00803997	5.2	0.00881583	5.24	-0.017235
5.21	-0.000970665	5.21	0.020841	5.25	-0.0134777
5.22	-0.0333633	5.22	0.00765281	5.26	-0.016412
5.23	1.33034e-05	5.23	0.0116904	5.27	-0.00479215
5.24	-0.00674261	5.24	0.00902467	5.28	-0.0134408
5.25	-0.00834939	5.25	0	5.29	-0.0189056
5.26	-0.0227245	5.26	0.00688191	5.3	-0.00827348
5.27	-0.0210315	5.27	0.0139227	5.31	-0.0372002
5.28	-0.016072	5.28	0.0101188	5.32	-0.00449317
5.29	-0.0152117	5.29	0.00309957	5.33	-0.00985406
5.3	0.00907673	5.3	0.00878023	5.34	-0.0338575
5.31	-0.00898647	5.31	0.00633855	5.35	-0.0160269
5.32	-0.0100271	5.32	0.00932984	5.36	0.000691905
5.33	0.00556708	5.33	-0.00357312	5.37	-0.0131547
5.34	-0.00265765	5.34	0.001162	5.38	0.00801296
5.35	0.00802017	5.35	0.00159888	5.39	-0.0150015
5.36	-0.0240386	5.36	0.00323833	5.4	-0.00828614
5.37	0.00478169	5.37	-0.00503824	5.41	-0.0220771
5.38	-0.00751689	5.38	-2.27209e-05	5.42	-0.00446249
5.39	-0.00410001	5.39	0.0110342	5.43	-0.0113756
5.4	-0.00778	5.4	0.000560845	5.44	-0.0108042
5.41	-0.021526	5.41	0.0153778	5.45	0.0134261
5.42	-0.0187391	5.42	0.0117594	5.46	-0.0146638
5.43	0.0041175	5.43	-0.00295135	5.47	-0.033237
5.44	-0.00876173	5.44	-0.002855	5.48	-0.0108189
5.45	-0.00816427	5.45	-0.000558176	5.49	-0.0168491
5.46	-0.0147857	5.46	-0.000921691	5.5	-0.0216879
5.47	-0.00644316	5.47	0.00490179	5.51	-0.0135387
5.48	-0.00770438	5.48	0.0192964	5.52	-0.0194189
5.49	-0.0221399	5.49	-0.0029706	5.53	-0.0175167
5.5	0.00492213	5.5	0.00243624	5.54	-0.0178154
5.51	-0.0181327	5.51	-0.0122942	5.55	-0.0190961
5.52	-0.00657562	5.52	0.00532699	5.56	-0.0184464
5.53	-0.00543189	5.53	0.0283998	5.57	-0.0135172
5.54	-0.024999	5.54	0.00372929	5.58	-0.00101955
5.55	-0.0275038	5.55	-0.00505702	5.59	-0.0191784
5.56	-0.00949798	5.56	0.0064178	5.6	-0.00577119
5.57	-0.0240233	5.57	-0.00931788	5.61	-0.0173533
5.58	-0.0125014	5.58	0.00453517	5.62	-0.018061
5.59	-0.0239499	5.59	-0.0170185	5.63	-0.0086654
5.6	-0.0173426	5.6	-0.0037582	5.64	-0.0185126
5.61	-0.0189194	5.61	-0.00635955	5.65	-0.0251685
5.62	-0.0153988	5.62	-0.012698	5.66	-0.0103215
5.63	-0.0274738	5.63	-0.00503842	5.67	-0.0184891
5.64	-0.0157219	5.64	0.000406773	5.68	-0.0260704
5.65	-0.0161471	5.65	-0.0167358	5.69	-0.023751
5.66	-0.016384	5.66	-0.00421593	5.7	-0.0222305
5.67	-0.017777	5.67	-0.00282852	5.71	-0.00901844
5.68	-0.00897675	5.68	-0.00722836	5.72	0.00286816
5.69	-0.0209694	5.69	0.00329125	5.73	-0.00256242
5.7	-0.0279768	5.7	-0.0124939	5.74	-0.00826199
5.71	-0.0340171	5.71	0.00185455	5.75	0.00430096
5.72	-0.0190954	5.72	0.00346209	5.76	-0.0168007
5.73	-0.0157322	5.73	-0.00782916	5.77	-0.00681555
5.74	-0.0242236	5.74	-0.0159584	5.78	-0.00611443
5.75	-0.0236775	5.75	-0.00838691	5.79	0.0109258
5.76	-0.0135662	5.76	-0.0106272	5.8	0.0037323
5.77	0.00372217	5.77	0.00225926	5.81	0.00361668
5.78	-0.029712	5.78	-0.0065889	5.82	-0.0242937
5.79	-0.0246108	5.79	-0.0084463	5.83	-0.00799343
5.8	-0.0159688	5.8	-0.0156911	5.84	-0.00627378
5.81	-0.0247613	5.81	0.00067059	5.85	-0.00244054
5.82	-0.026414	5.82	-0.0193899	5.86	-0.00681824
5.83	-0.0203516	5.83	-0.000677891	5.87	-0.0226512
5.84	-0.0282049	5.84	-0.0081713	5.88	0.00712808
5.85	0.000363118	5.85	-0.00582066	5.89	-0.0129871
5.86	-0.0227927	5.86	0.00244684	5.9	-0.0152982
5.87	-0.0337717	5.87	-0.0152834	5.91	-0.0119097
5.88	-0.0306729	5.88	-0.0161872	5.92	-0.00352409
5.89	-0.0226354	5.89	-0.00751367	5.93	-0.0103931
5.9	-0.0184374	5.9	-0.00466112	5.94	-0.0216211
5.91	-0.0243378	5.91	-0.0110318	5.95	-0.00988383
5.92	-0.0203164	5.92	-0.0196108	5.96	-0.0245717
5.93	-0.0275864	5.93	-0.0210962	5.97	-0.00306117
5.94	-0.012228	5.94	-0.0129505	5.98	-0.00930478
5.95	-0.024498	5.95	-0.0210734	5.99	-0.0178642
5.96	-0.000207585	5.96	-0.00876446	6	-0.00768264
5.97	-0.0085038	5.97	-0.0269912	6.01	-0.024083
5.98	-0.00807854	5.98	-0.00333028	6.02	-0.0113282
5.99	-6.2551e-05	5.99	-0.0210046	6.03	-0.00716532
6	-0.0324221	6	-0.0048756	6.04	-0.012477
6.01	-0.0355913	6.01	-0.0165274	6.05	-0.00338495
6.02	-0.0473051	6.02	-0.00411092	6.06	0.00354467
6.03	-0.0369962	6.03	-0.000347774	6.07	-0.0165991
6.04	0.00530797	6.04	-0.00887152	6.08	0.00142048
6.05	-0.0240828	6.05	-0.00659167	6.09	0.000190168
6.06	-0.0155937	6.06	-0.0230797	6.1	0.00694357
6.07	-0.0140668	6.07	-0.00647001	6.11	-0.0186056
6.08	-0.0176214	6.08	-0.0207929	6.12	-0.0131892
6.09	-0.0066929	6.09	-0.0140554	6.13	-0.000250721
6.1	-0.0353403	6.1	-0.00934668	6.14	-0.0121793
6.11	-0.0284748	6.11	-0.00575169	6.15	-0.0149079
6.12	-0.0246155	6.12	-0.0240595	6.16	-0.00542912
6.13	-0.0307272	6.13	-0.0219197	6.17	-0.00258353
6.14	-0.0312295	6.14	-0.0173151	6.18	-0.00311786
6.15	-0.025293	6.15	-0.0222497	6.19	0.00922356
6.16	-0.0269483	6.16	-0.0234037	6.2	-0.00784752
6.17	-0.0194517	6.17	-0.00053618	6.21	-0.00308658
6.18	-0.0313827	6.18	-0.0260098	6.22	-0.00330502
6.19	-0.0169005	6.19	0.0017318	6.23	-0.0146814
6.2	-0.0411994	6.2	-0.0318315	6.24	-0.0191231
6.21	-0.0287325	6.21	-0.0195143	6.25	-0.0149174
6.22	-0.044474	6.22	-0.00694469	6.26	-0.00945708
6.23	-0.0248516	6.23	-0.0278782	6.27	-0.0144377
6.24	-0.0275113	6.24	-0.0335059	6.28	-0.00551491
6.25	-0.015104	6.25	0.00298835	6.29	-0.00125488
6.26	-0.0264989	6.26	-0.0164753	6.3	-0.00325893
6.27	-0.0380118	6.27	-0.0159103	6.31	0.00626574
6.28	-0.018066	6.28	0.00617072	6.32	-0.0246264
6.29	-0.0109676	6.29	-0.00700502	6.33	-0.00504734
6.3	-0.0348711	6.3	-0.0232332	6.34	-0.0268647
6.31	-0.0189977	6.31	-0.0177459	6.35	-0.0103665
6.32	-0.040241	6.32	-0.0137093	6.36	-0.00777155
6.33	-0.0319217	6.33	-0.0352863	6.37	0.00125423
6.34	-0.0226111	6.34	-0.000643352	6.38	0.00454436
6.35	-0.0236038	6.35	-0.020172	6.39	0.00754635
6.36	-0.0269985	6.36	-0.0357124	6.4	-0.015804
6.37	-0.0249234	6.37	-0.0083428	6.41	0.0156939
6.38	-0.0262457	6.38	-0.0252665	6.42	-0.00881365
6.39	-0.0235762	6.39	-0.010005	6.43	-0.0186661
6.4	-0.0106812	6.4	-0.0270047	6.44	-0.0158089
6.41	-0.0259252	6.41	-0.0228865	6.45	-0.0141242
6.42	-0.0243787	6.42	-0.0295458	6.46	-0.0131967
6.43	-0.0318921	6.43	-0.0211793	6.47	0.00139627
6.44	-0.0165823	6.44	-0.0119071	6.48	-0.00763615
6.45	-0.0285091	6.45	-0.0246186	6.49	-0.0257513
6.46	-0.00509007	6.46	-0.0115556	6.5	-0.00848715
6.47	-0.00362913	6.47	-0.0026045	6.51	0.0136096
6.48	-0.0354798	6.48	-0.0215291	6.52	-0.00148053
6.49	-0.02302	6.49	-0.0207981	6.53	0.00545006
6.5	-0.0288154	6.5	-0.0146695	6.54	0.0182819
6.51	-0.0105715	6.51	-0.0140603	6.55	-0.0139001
6.52	-0.0227507	6.52	-0.0176188	6.56	0.00971089
6.53	-0.0235346	6.53	-0.0164053	6.57	-0.0144008
6.54	-0.0138791	6.54	-0.0249876	6.58	-0.00985473
6.55	-0.0377011	6.55	-0.0220772	6.59	-0.0151637
6.56	-0.0156474	6.56	-0.0224116	6.6	-0.0278047
6.57	-0.0145673	6.57	-0.0106022	6.61	-0.00241752
6.58	-0.011078	6.58	-0.018448	6.62	-0.021233
6.59	-0.0111357	6.59	-0.00193903	6.63	-0.00143477
6.6	-0.0316248	6.6	-0.018733	6.64	-0.0020909
6.61	-0.0323231	6.61	0.00242159	6.65	-0.0114182
6.62	-0.0368985	6.62	-0.0291312	6.66	-0.0101764
6.63	-0.00288465	6.63	-0.0273102	6.67	-0.0183904
6.64	-0.0363163	6.64	-0.014457	6.68	-0.00218017
6.65	-0.0252404	6.65	-0.0117702	6.69	-0.0114157
6.66	-0.0236455	6.66	-0.0170796	6.7	0.0115013
6.67	-0.0441639	6.67	-0.00424834	6.71	-0.00640548
6.68	-0.0202897	6.68	-0.0127489	6.72	-0.0136072
6.69	-0.027878	6.69	-0.0197432	6.73	0.00297075
6.7	-0.0241958	6.7	-0.0330307	6.74	-0.0159917
6.71	-0.0305352	6.71	0.0048131	6.75	-0.0111138
6.72	-0.00538577	6.72	-0.00263623	6.76	-0.00983262
6.73	-0.0358794	6.73	-0.0032335	6.77	0.00180221
6.74	-0.0152818	6.74	-0.0265691	6.78	0.0240699
6.75	-0.019643	6.75	-0.0323165	6.79	-0.00717714
6.76	-0.0204376	6.76	-0.00593708	6.8	-0.0138823
6.77	-0.0191074	6.77	-0.0092781	6.81	-0.00780887
6.78	-0.0164795	6.78	-0.00772562	6.82	0.0107424
6.79	-0.0147144	6.79	-0.00619242	6.83	0.00533861
6.8	-0.00392946	6.8	-0.0131412	6.84	0.0101539
6.81	0.0066757	6.81	-0.011118	6.85	0.0105183
6.82	-0.0108449	6.82	-0.023371	6.86	0.0190706
6.83	-0.000313494	6.83	-0.0109865	6.87	0.0104821
6.84	-0.00807726	6.84	-0.000261417	6.88	0.0202418
6.85	-6.01834e-05	6.85	-0.0165048	6.89	-0.00268419
6.86	-0.0217592	6.86	-0.00922664	6.9	0.0196156
6.87	0.0292288	6.87	0.0123347	6.91	0.00745523
6.88	0.0103001	6.88	-0.0155563	6.92	0.0321161
6.89	-0.01031	6.89	-0.000357013	6.93	0.0210369
6.9	0.0124499	6.9	0.00116797	6.94	0.011705
6.91	-0.0193374	6.91	0.0139461	6.95	0.00582152
6.92	0.0169141	6.92	-0.0171616	6.96	0.0148317
6.93	0.000936732	6.93	0.0211182	6.97	0.0132545
6.94	0.00499153	6.94	0.00811157	6.98	0.0252306
6.95	0.00529335	6.95	0.0229678	6.99	0.0115956
6.96	0.0158457	6.96	0.0313544	7	0.0258879
6.97	0.0375895	6.97	0.0306853	7.01	0.0273845
6.98	0.0253869	6.98	0.000220443	7.02	0.0228382
6.99	0.0484477	6.99	0.0108691	7.03	0.036636
7	0.0514175	7	0.02781	7.04	0.0316229
7.01	0.0164998	7.01	0.0476297	7.05	0.0334205
7.02	0.0345824	7.02	0.043384	7.06	0.0530855
7.03	0.0763094	7.03	0.0502938	7.07	0.0353398
7.04	0.0434373	7.04	0.0552283	7.08	0.0308192
7.05	0.085249	7.05	0.0447127	7.09	0.060002
7.06	0.0572924	7.06	0.0541872	7.1	0.0775676
7.07	0.109209	7.07	0.0682162	7.11	0.0758037
7.08	0.111781	7.08	0.055577	7.12	0.10106
7.09	0.0955927	7.09	0.101256	7.13	0.108114
7.1	0.111857	7.1	0.0875845	7.14	0.10573
7.11	0.153757	7.11	0.10546	7.15	0.13437
7.12	0.175501	7.12	0.129188	7.16	0.146815
7.13	0.159115	7.13	0.129388	7.17	0.140386
7.14	0.177656	7.14	0.166785	7.18	0.135093
7.15	0.182626	7.15	0.17594	7.19	0.171658
7.16	0.257794	7.16	0.176681	7.2	0.242203
7.17	0.229531	7.17	0.198703	7.21	0.240379
7.18	0.290933	7.18	0.251036	7.22	0.218985
7.19	0.317878	7.19	0.292226	7.23	0.305357
7.2	0.375964	7.2	0.269688	7.24	0.329955
7.21	0.409949	7.21	0.284645	7.25	0.334059
7.22	0.408886	7.22	0.350247	7.26	0.443614
7.23	0.466241	7.23	0.38775	7.27	0.466829
7.24	0.512707	7.24	0.423372	7.28	0.480354
7.25	0.509519	7.25	0.47626	7.29	0.630644
7.26	0.59147	7.26	0.567983	7.3	0.584384
7.27	0.612408	7.27	0.595813	7.31	0.66823
7.28	0.641422	7.28	0.584849	7.32	0.686417
7.29	0.673214	7.29	0.605513	7.33	0.76753
7.3	0.759734	7.3	0.637076	7.34	0.706238
7.31	0.803937	7.31	0.737185	7.35	0.822396
7.32	0.78979	7.32	0.758181	7.36	0.821362
7.33	0.753721	7.33	0.806959	7.37	0.866258
7.34	0.826773	7.34	0.782551	7.38	0.886598
7.35	0.812085	7.35	0.77268	7.39	0.856734
7.36	0.804381	7.36	0.846339	7.4	0.869757
7.37	0.831411	7.37	0.90437	7.41	0.940375
7.38	0.876423	7.38	0.864613	7.42	0.870788
7.39	0.775674	7.39	0.861408	7.43	0.805655
7.4	0.821979	7.4	0.832832	7.44	0.824471
7.41	0.884025	7.41	0.892663	7.45	0.775425
7.42	0.844957	7.42	0.882639	7.46	0.767081
7.43	0.866778	7.43	0.804955	7.47	0.695669
7.44	0.794176	7.44	0.833364	7.48	0.672848
7.45	0.754266	7.45	0.847067	7.49	0.613175
7.46	0.716061	7.46	0.807933	7.5	0.59695
7.47	0.711837	7.47	0.719702	7.51	0.573038
7.48	0.650253	7.48	0.737326	7.52	0.457298
7.49	0.647375	7.49	0.720702	7.53	0.40497
7.5	0.610614	7.5	0.661699	7.54	0.399266
7.51	0.541238	7.51	0.687963	7.55	0.388885
7.52	0.560987	7.52	0.609551	7.56	0.342584
7.53	0.548834	7.53	0.53662	7.57	0.270248
7.54	0.591714	7.54	0.508329	7.58	0.253299
7.55	0.484602	7.55	0.502397	7.59	0.254881
7.56	0.459781	7.56	0.489975	7.6	0.24281
7.57	0.429416	7.57	0.491231	7.61	0.190873
7.58	0.471225	7.58	0.438459	7.62	0.204857
7.59	0.39484	7.59	0.427199	7.63	0.179321
7.6	0.399414	7.6	0.410648	7.64	0.12773
7.61	0.374334	7.61	0.421308	7.65	0.126786
7.62	0.335268	7.62	0.409228	7.66	0.145587
7.63	0.340185	7.63	0.396245	7.67	0.122162
7.64	0.363325	7.64	0.404047	7.68	0.127658
7.65	0.312964	7.65	0.352894	7.69	0.119877
7.66	0.351026	7.66	0.339344	7.7	0.109518
7.67	0.284448	7.67	0.371911	7.71	0.0898036
7.68	0.332338	7.68	0.266792	7.72	0.124104
7.69	0.241689	7.69	0.279602	7.73	0.0885788
7.7	0.272313	7.7	0.268612	7.74	0.0559989
7.71	0.2301	7.71	0.298965	7.75	0.0948437
7.72	0.273601	7.72	0.254274	7.76	0.0714785
7.73	0.288757	7.73	0.297562	7.77	0.0518982
7.74	0.323124	7.74	0.256335	7.78	0.0629578
7.75	0.237132	7.75	0.236483	7.79	0.0623778
7.76	0.277402	7.76	0.29892	7.8	0.0686973
7.77	0.265572	7.77	0.196666	7.81	0.0500033
7.78	0.223381	7.78	0.255476	7.82	0.0640196
7.79	0.272232	7.79	0.20511	7.83	0.0304777
7.8	0.212011	7.8	0.168161	7.84	0.0335982
7.81	0.198685	7.81	0.174864	7.85	0.0397391
7.82	0.214517	7.82	0.175898	7.86	0.0243407
7.83	0.195154	7.83	0.192951	7.87	0.0372266
7.84	0.195325	7.84	0.195315	7.88	0.0340317
7.85	0.166708	7.85	0.149871	7.89	0.0334076
7.86	0.183686	7.86	0.185219	7.9	0.0405707
7.87	0.172061	7.87	0.176263	7.91	0.0322558
7.88	0.158194	7.88	0.144018	7.92	0.0241644
7.89	0.141799	7.89	0.173445	7.93	0.0237519
7.9	0.157329	7.9	0.135241	7.94	0.0516436
7.91	0.139758	7.91	0.111737	7.95	0.0212868
7.92	0.130024	7.92	0.121145	7.96	0.0396925
7.93	0.117138	7.93	0.108731	7.97	0.0415535
7.94	0.101283	7.94	0.116456	7.98	0.0251786
7.95	0.125705	7.95	0.121056	7.99	0.0259352
7.96	0.0996908	7.96	0.11462	8	0.0249462
7.97	0.107326	7.97	0.122427	8.01	0.0419838
7.98	0.11104	7.98	0.106602	8.02	0.027074
7.99	0.0960067	7.99	0.0851474	8.03	0.0185987
8	0.0745924	8	0.0643844	8.04	0.017056
8.01	0.0958097	8.01	0.0813554	8.05	0.0159945
8.02	0.0938189	8.02	0.0912325	8.06	0.0149848
8.03	0.0367373	8.03	0.0753425	8.07	0.0119433
8.04	0.0723721	8.04	0.0748259	8.08	0.0357469
8.05	0.0486147	8.05	0.0756966	8.09	0.0354267
8.06	0.0342684	8.06	0.0664078	8.1	0.0178336
8.07	0.0536907	8.07	0.0618731	8.11	0.0248568
8.08	0.0295197	8.08	0.0760835	8.12	0.0145046
8.09	0.0430304	8.09	0.0637186	8.13	0.0235656
8.1	0.0339329	8.1	0.060981	8.14	0.0162621
8.11	0.0354126	8.11	0.0385982	8.15	0.00421125
8.12	0.0409892	8.12	0.046098	8.16	0.00182981
8.13	0.0269674	8.13	0.017865	8.17	0.0127218
8.14	0.0327592	8.14	0.0497785	8.18	0.00193264
8.15	0.0380924	8.15	0.0198071	8.19	0.0121284
8.16	0.0528253	8.16	0.0288078	8.2	0.0140659
8.17	0.00162277	8.17	0.0436206	8.21	0.00623008
8.18	0.0165458	8.18	0.0342059	8.22	0.00798815
8.19	0.0310975	8.19	0.0472468	8.23	-0.00852554
8.2	0.0197486	8.2	0.0125894	8.24	0.00499978
8.21	0.0312074	8.21	0.0232659	8.25	0.0102828
8.22	0.00283826	8.22	0.0362657	8.26	-0.00425668
8.23	0.00765294	8.23	0.00019258	8.27	0.0153177
8.24	0.00461893	8.24	0.00361563	8.28	0.00907015
8.25	0.0301709	8.25	0.00032523	8.29	0.0161333
8.26	0.0422232	8.26	0.0296786	8.3	0.00191069
8.27	0.0586452	8.27	0.0282332	8.31	0.0240876
8.28	-0.00130887	8.28	0.00480284	8.32	0.0158563
8.29	0.0166213	8.29	0.0250424	8.33	0.0196234
8.3	0.00911016	8.3	0.0444114	8.34	0.0200165
8.31	0.0403311	8.31	0.0245848	8.35	0.0308521
8.32	0.0361584	8.32	0.0496038	8.36	0.0343004
8.33	0.0271219	8.33	0.00748329	8.37	0.0133107
8.34	0.0325063	8.34	0.0245176	8.38	0.0266053
8.35	0.0475613	8.35	0.0298231	8.39	0.0209956
8.36	0.0488354	8.36	0.0517045	8.4	0.0127517
8.37	0.0672843	8.37	0.0539728	8.41	0.015773
8.38	0.0570263	8.38	0.0249968	8.42	0.0389447
8.39	0.047458	8.39	0.0342625	8.43	0.0535799
8.4	0.0713004	8.4	0.0426706	8.44	0.0427267
8.41	0.104012	8.41	0.0692441	8.45	0.0438247
8.42	0.0940974	8.42	0.0787236	8.46	0.038328
8.43	0.0825283	8.43	0.0501704	8.47	0.0387764
8.44	0.0961123	8.44	0.0685979	8.48	0.072676
8.45	0.075837	8.45	0.0906671	8.49	0.0687823
8.46	0.0721356	8.46	0.0799848	8.5	0.0684153
8.47	0.111698	8.47	0.0618153	8.51	0.06839
8.48	0.109821	8.48	0.0582258	8.52	0.0321893
8.49	0.112112	8.49	0.0712862	8.53	0.0648924
8.5	0.102345	8.5	0.0732611	8.54	0.0458847
8.51	0.0954963	8.51	0.0605867	8.55	0.0602923
8.52	0.0968253	8.52	0.0900803	8.56	0.0297842
8.53	0.102029	8.53	0.0745513	8.57	0.0301123
8.54	0.0972577	8.54	0.0650281	8.58	0.048387
8.55	0.102854	8.55	0.0768747	8.59	0.0607278
8.56	0.0810405	8.56	0.086497	8.6	0.0433372
8.57	0.1154	8.57	0.0809552	8.61	0.0418786
8.58	0.0729985	8.58	0.0778831	8.62	0.0422589
8.59	0.0638019	8.59	0.0690985	8.63	0.0360945
8.6	0.0742477	8.6	0.0686358	8.64	0.0551935
8.61	0.0746701	8.61	0.0897581	8.65	0.0438467
8.62	0.0527661	8.62	0.0462788	8.66	0.0331216
8.63	0.0730378	8.63	0.0401064	8.67	0.0350412
8.64	0.0861317	8.64	0.0495643	8.68	0.0185365
8.65	0.0524599	8.65	0.0474564	8.69	0.0183418
8.66	0.0746784	8.66	0.058674	8.7	0.0107338
8.67	0.0154546	8.67	0.0159395	8.71	0.0305131
8.68	0.0587602	8.68	0.0436374	8.72	0.0112702
8.69	0.0566902	8.69	0.0419439	8.73	0.0191163
8.7	0.0280889	8.7	0.0460817	8.74	-0.00675227
8.71	0.0370754	8.71	0.021175	8.75	0.00144115
8.72	0.0495863	8.72	0.033025	8.76	-0.00246378
8.73	0.0461567	8.73	0.00861385	8.77	0.00089483
8.74	0.0392822	8.74	0.0157918	8.78	0.00949589
8.75	0.0387059	8.75	0.0230121	8.79	0.0101231
8.76	0.0268807	8.76	0.00625426	8.8	0.015962
8.77	0.0227444	8.77	0.0290457	8.81	-0.00598852
8.78	0.0250324	8.78	0.0156591	8.82	0.0156683
8.79	0.0305316	8.79	0.016567	8.83	-0.003736
8.8	0.0281978	8.8	0.0126122	8.84	-0.00592875
8.81	0.00678396	8.81	0.011332	8.85	-0.00692044
8.82	0.0260083	8.82	0.00384983	8.86	-0.0087835
8.83	0.0195297	8.83	-0.00180025	8.87	0.0188621
8.84	0.0143174	8.84	0.0016809	8.88	0.00551141
8.85	0.0218684	8.85	0.00083485	8.89	0.00475072
8.86	0.00419974	8.86	-0.00505947	8.9	0.00755473
8.87	0.0302204	8.87	0.0191216	8.91	0.00291018
8.88	0.0166965	8.88	0.019215	8.92	0.0139206
8.89	0.0147851	8.89	0.00418929	8.93	0.00437364
8.9	0.011988	8.9	0.0114584	8.94	0.00329926
8.91	-0.00116089	8.91	0.0212202	8.95	0.00770033
8.92	0.0141505	8.92	0.0111946	8.96	0.0159636
8.93	0.0210938	8.93	0.014708	8.97	0.00853571
8.94	0.00779782	8.94	0.00509776	8.98	-0.0056304
8.95	0.0150876	8.95	0.00491361	8.99	-0.00763684
8.96	0.0136598	8.96	0.0105864	9	0.00649733
8.97	0.0225216	8.97	-0.00729899	9.01	0.00527317
8.98	0.0276956	8.98	0.00647306	9.02	0.00930942
8.99	0.00529578	8.99	0.00956189	9.03	-3.35124e-05
9	0.00423115	9	0.020075	9.04	-0.00186281
9.01	0.00250212	9.01	0.00526658	9.05	0.000145186
9.02	-0.0018727	9.02	0.0178291	9.06	0.00163752
9.03	0.00677295	9.03	-0.00839163	9.07	0.0147518
9.04	0.0189091	9.04	0.0245224	9.08	0.0190703
9.05	0.0180017	9.05	0.00632178	9.09	0.00756471
9.06	0.0119536	9.06	0.000290898	9.1	-0.0028891
9.07	0.00589346	9.07	0.00454984	9.11	0.00959109
9.08	0.00736977	9.08	0.0172665	9.12	0.00227246
9.09	-0.000299147	9.09	0.016409	9.13	0.0122825
9.1	0.0272002	9.1	0.0057693	9.14	-0.00189938
9.11	0.0235463	9.11	0.00275697	9.15	0.00429114
9.12	-7.19301e-05	9.12	0.00795026	9.16	-0.000252813
9.13	0.00298243	9.13	0.00979514	9.17	-0.0099592
9.14	0.00496197	9.14	0.0141384	9.18	0.006939
9.15	0.0144212	9.15	0.00437111	9.19	0.00986259
9.16	0.002271	9.16	0.00434353	9.2	0.00673833
9.17	-0.00437814	9.17	0.019859	9.21	0.00338617
9.18	0.0153516	9.18	0.0110828	9.22	-0.0134985
9.19	0.0133539	9.19	0.0112845	9.23	-0.00166698
9.2	0.0157556	9.2	0.00495193	9.24	0.000912831
9.21	0.0227326	9.21	0.00708135	9.25	-0.000361161
9.22	0.00862644	9.22	-0.00924768	9.26	-0.00171548
9.23	0.0285401	9.23	0.0032277	9.27	-0.00448789
9.24	0.0074489	9.24	0.0187142	9.28	0.0110615
9.25	0.00917209	9.25	0.0143594	9.29	0.00443077
9.26	0.0152484	9.26	0.0101053	9.3	-0.00598838
9.27	0.00201668	9.27	0.00916813	9.31	0.0130439
9.28	0.012905	9.28	0.0123637	9.32	0.00531545
9.29	-0.0140405	9.29	0.00968853	9.33	0.00693269
9.3	-0.00574279	9.3	0.0130926	9.34	-0.00433773
9.31	0.0111966	9.31	0.00534483	9.35	0.00104266
9.32	0.0127275	9.32	0.00158592	9.36	0.0123152
9.33	0.00776479	9.33	0.00287322	9.37	-0.00193241
9.34	0.0136996	9.34	-0.00341221	9.38	-0.00352331
9.35	0.0156894	9.35	-0.00312833	9.39	0.00394295
9.36	0.00895113	9.36	0.0134901	9.4	0.0187431
9.37	-0.00421747	9.37	0.00488123	9.41	-0.00438102
9.38	0.0122645	9.38	0.00516206	9.42	0.0052044
9.39	0.00491966	9.39	0.00820254	9.43	-0.00286086
9.4	0.00377994	9.4	0.000723452	9.44	-0.0174816
9.41	-0.00323951	9.41	0.0110266	9.45	0.00552815
9.42	0.0111805	9.42	0.0163492	9.46	-0.0135723
9.43	0.015535	9.43	-0.000787201	9.47	0.00691953
9.44	0.00352758	9.44	-0.000633846	9.48	0.0111507
9.45	-0.001324	9.45	0.00495288	9.49	0.00494537
9.46	0.00265251	9.46	0.000352938	9.5	0.00753395
9.47	0.00178933	9.47	0.0139592	9.51	0.0105677
9.48	0.00223987	9.48	0.0101127	9.52	-0.00223235
9.49	0.00339187	9.49	-0.000714615	9.53	-0.0138184
9.5	-0.010859	9.5	-0.00296841	9.54	-0.00302531
9.51	0.000864178	9.51	0.00949241	9.55	-0.0124652
9.52	0.00957911	9.52	-0.00290935	9.56	-0.001343
9.53	-0.000352424	9.53	-0.0021026	9.57	0.00621163
9.54	0.0112664	9.54	-0.0150175	9.58	0.000129443
9.55	-0.00629619	9.55	0.00186402	9.59	-0.00316787
9.56	0.0112397	9.56	-0.00411499	9.6	0.00318675
9.57	-0.00453178	9.57	-0.0034427	9.61	-0.0122896
9.58	-0.00195537	9.58	0.00606531	9.62	-0.00599506
9.59	-0.00296055	9.59	0.00784754	9.63	-0.00156448
9.6	0.000400944	9.6	-0.00691541	9.64	-0.00204708
9.61	0.0117778	9.61	0.00797462	9.65	-0.00120764
9.62	0.00351969	9.62	0.00297278	9.66	-0.00247445
9.63	0.00764303	9.63	-0.00227234	9.67	0.00154384
9.64	-0.00763836	9.64	0.000428507	9.68	0.00691409
9.65	0.00286238	9.65	0.00278688	9.69	-0.00133092
9.66	0.00329419	9.66	-0.00658553	9.7	0.0034852
9.67	0.00359809	9.67	-0.00547281	9.71	-9.00976e-05
9.68	-0.0131321	9.68	-0.00279645	9.72	0.011493
9.69	-0.00560879	9.69	-0.0142869	9.73	-0.00369643
9.7	-0.00351908	9.7	-0.00931011	9.74	0.00712052
9.71	0.0182799	9.71	0.00198649	9.75	0.00578511
9.72	-0.00643292	9.72	0.00503296	9.76	-0.012178
9.73	0.0010042	9.73	0.00923256	9.77	-0.00179634
9.74	-0.0014758	9.74	-0.00675094	9.78	-0.00125156
9.75	-0.00167392	9.75	-0.00299241	9.79	0.0093525
9.76	0.00285886	9.76	-0.0146887	9.8	-0.00306642
9.77	-0.0058657	9.77	0.00517571	9.81	0.00335316
9.78	-0.00737293	9.78	0.00970242	9.82	0.0139282
9.79	-0.00872618	9.79	-0.000724552	9.83	-0.00405515
9.8	0.00786455	9.8	-0.00442567	9.84	0.00066479
9.81	-0.00237737	9.81	-0.00905855	9.85	0.00797445
9.82	0.00137898	9.82	-0.00574439	9.86	0.00899481
9.83	-0.00457045	9.83	-0.00279747	9.87	-0.00654848
9.84	0.00672486	9.84	0.000696593	9.88	-0.00368372
9.85	0.00285261	9.85	-0.00537122	9.89	0.00468324
9.86	0.00653089	9.86	-0.00596797	9.9	0.00352532
9.87	-0.00513303	9.87	0.000325701	9.91	0.00505939
9.88	0.00284851	9.88	-0.000887956	9.92	-0.000108601
9.89	-0.0067354	9.89	0.0102422	9.93	0.00254735
9.9	-0.015163	9.9	-2.47637e-05	9.94	0.00795575
9.91	0.000624976	9.91	-0.00260713	9.95	-0.00279734
9.92	-0.00367952	9.92	-0.00183463	9.96	0.00231474
9.93	-0.00879167	9.93	0.0103401	9.97	0.0138474
9.94	0.0010135	9.94	0.00075692	9.98	0.000822965
9.95	0.00335644	9.95	0.00482446	9.99	0.00224492
9.96	0.00279172	9.96	-0.00614839	10	-0.00303588
9.97	-0.00552991	9.97	-0.00649219	10.01	-0.00238271
9.98	-0.00683741	9.98	0.00243736	10.02	0.00309526
9.99	-0.00149156	9.99	-0.00656878	10.03	0.0119065
10	0.00227157	10	-0.00393447	10.04	-0.002382
10.01	-0.00130382	10.01	-0.00805912	10.05	0.00729668
10.02	-0.00138229	10.02	0.00411225	10.06	0.000203222
10.03	-0.0109823	10.03	-0.0019105	10.07	-0.00559646
10.04	0.00058531	10.04	-0.0034649	10.08	0.00709822
10.05	0.00368401	10.05	0.00450392	10.09	0.00482764
10.06	-0.00454425	10.06	-0.00802324	10.1	-0.0050333
10.07	-0.00288305	10.07	-0.004085	10.11	0.000848567
10.08	-0.00888415	10.08	-0.00592125	10.12	-0.00107875
10.09	-0.00389875	10.09	-0.00829443	10.13	-0.00383704
10.1	0.00537889	10.1	0.0058805	10.14	-7.35824e-05
10.11	0.00744272	10.11	0.0131288	10.15	0.0112864
10.12	0.00170929	10.12	-0.00298573	10.16	0.00254081
10.13	-0.0023849	10.13	-0.00136619	10.17	0.00130468
10.14	-0.00045735	10.14	-0.00569922	10.18	0.00464959
10.15	-0.00782702	10.15	-0.00424705	10.19	-0.000919604
10.16	0.00173205	10.16	0.00866736	10.2	0.0144172
10.17	-0.00661053	10.17	-3.18228e-05	10.21	0.00608102
10.18	-0.00923751	10.18	-0.00214849	10.22	0.00416707
10.19	0.00171963	10.19	0.00702782	10.23	0.0175851
10.2	0.00384486	10.2	0.00188038	10.24	0.00727101
10.21	-0.0065723	10.21	0.0021876	10.25	0.000260367
10.22	-0.00601659	10.22	-0.00216366	10.26	0.0025087
10.23	0.00237468	10.23	-0.00987042	10.27	0.0016374
10.24	-0.0051803	10.24	-6.80336e-05	10.28	0.0102768
10.25	0.000491209	10.25	-0.00601934	10.29	0.00293526
10.26	-0.0104912	10.26	0.0033811	10.3	0.00788538
10.27	-0.00380146	10.27	-0.00177069	10.31	0.00323239
10.28	-0.00118115	10.28	0.000209306	10.32	0.00428606
10.29	-0.00226201	10.29	-0.00292729	10.33	0.00653912
10.3	-0.00115014	10.3	-0.00208673	10.34	0.0210279
10.31	-0.00129042	10.31	0.00410465	10.35	0.0119286
10.32	-0.00157988	10.32	0.00931416	10.36	-0.00380148
10.33	-0.00549438	10.33	0.000307591	10.37	0.00777044
10.34	-0.00692462	10.34	-0.0101777	10.38	0.0120702
10.35	0.00950314	10.35	-0.00146806	10.39	0.0123892
10.36	-0.0017982	10.36	0.000778826	10.4	-0.00400811
10.37	-0.00292104	10.37	-0.00464698	10.41	0.00875123
10.38	0.00151365	10.38	-0.0120382	10.42	0.0101638
10.39	0.00741338	10.39	-0.00465243	10.43	0.00132753
10.4	0.0129794	10.4	0.00284033	10.44	0
10.41	-0.0111689	10.41	-0.0076109	10.45	-0.0015358
10.42	-0.0110352	10.42	0.000825932	10.46	-0.0158191
10.43	-0.0140442	10.43	-0.00259519	10.47	-0.0183487
10.44	0.00260864	10.44	-0.00160697	10.48	-0.0121421
10.45	0.00326963	10.45	-0.00940302	10.49	-0.00841355
10.46	0.00174695	10.46	-0.00188509	10.5	-0.00864654
10.47	-0.00253537	10.47	0.00554893	10.51	-0.00751755
10.48	6.34654e-05	10.48	-0.000251676	10.52	0.000373626
10.49	0.0126676	10.49	-0.004089	10.53	-0.00274271
10.5	-0.00613993	10.5	0.00247108	10.54	-0.00318933
10.51	-0.00328598	10.51	0.00186507	10.55	0.00251721
10.52	-0.00638752	10.52	-0.00601245	10.56	-0.00873948
10.53	0.00752826	10.53	-0.0055034	10.57	-0.00422677
10.54	-0.00680333	10.54	0.00999834	10.58	-0.00836878
10.55	-0.0149825	10.55	0.00227168	10.59	-5.17607e-05
10.56	-0.00137608	10.56	-0.00362209	10.6	-0.0121708
10.57	0.00145105	10.57	0.00633771	10.61	-0.00615078
10.58	0.00844774	10.58	-0.0027651	10.62	-0.00936039
10.59	-0.000688128	10.59	0.0054107	10.63	-0.0128631
10.6	-0.000170209	10.6	-0.00565536	10.64	-0.0101794
10.61	-0.00631767	10.61	0.00243571	10.65	-0.00585281
10.62	0.00316458	10.62	0.00837107	10.66	-0.0104171
10.63	0.00422438	10.63	-0.00348176	10.67	-0.00632738
10.64	-0.000171643	10.64	0.00677043	10.68	-0.00985497
10.65	-0.00541963	10.65	-0.00186326	10.69	-0.0115354
10.66	-0.0145272	10.66	0.0088182	10.7	-0.0143527
10.67	0.00424524	10.67	0.00457743	10.71	-0.0148013
10.68	0.00176165	10.68	0.00500853	10.72	-0.00711725
10.69	-0.00573024	10.69	0.0055262	10.73	-0.0107146
10.7	0.00587678	10.7	-0.00419892	10.74	-0.0127551
10.71	-0.000468361	10.71	0	10.75	-0.0236913
10.72	-0.00903418	10.72	-0.00492777	10.76	-0.00826555
10.73	0.00968841	10.73	0.0102872	10.77	-0.00209936
10.74	0.0100906	10.74	0.00198761	10.78	-0.00627243
10.75	-0.00272728	10.75	0.00460094	10.79	-0.00871456
10.76	0.00288973	10.76	0.00376231	10.8	-0.0099315
10.77	-0.00665469	10.77	-0.00642189	10.81	-0.0132098
10.78	0.00458487	10.78	-0.00319595	10.82	-0.00657234
10.79	-0.00296604	10.79	-0.00885869	10.83	-0.00859811
10.8	-0.00215271	10.8	-0.00354065	10.84	-0.0124186
10.81	-0.00478451	10.81	0.0010925	10.85	-0.0107782
10.82	-0.00108251	10.82	0.00765271	10.86	0.00207673
10.83	0.013706	10.83	0.00201756	10.87	-0.00526289
10.84	-0.0045536	10.84	-0.00077966	10.88	-0.00516891
10.85	-0.00617146	10.85	-0.000209923	10.89	-0.00450109
10.86	-0.000621207	10.86	0.000801618	10.9	-0.00679105
10.87	0.00121306	10.87	-0.00386101	10.91	0.000202068
10.88	-0.0110611	10.88	0.00514794	10.92	-0.00376122
10.89	0.00844366	10.89	-0.000467175	10.93	-0.0185041
10.9	-0.0033063	10.9	-0.000731251	10.94	-0.0291285
10.91	0.00682402	10.91	0.00340133	10.95	-0.000319916
10.92	0.00120305	10.92	0.00324722	10.96	-0.00274984
10.93	-0.00647135	10.93	0.00465099	10.97	-0.019344
10.94	-0.00729618	10.94	0.00783483	10.98	-0.0207243
10.95	-0.00261291	10.95	0.00360845	10.99	-0.0156051
10.96	-0.0114771	10.96	-0.00244582	11	-0.00130064
10.97	-0.00450473	10.97	0.0128602	11.01	-0.000554468
10.98	-0.00646897	10.98	0.00463	11.02	-0.00950001
10.99	3.92901e-05	10.99	0.00550824	11.03	-0.00120863
11	0.00503897	11	0.000459708	11.04	-0.00896567
11.01	0.00102461	11.01	-0.00359163	11.05	-0.021696
11.02	-0.00113114	11.02	0.00133986	11.06	-0.00946563
11.03	0.00229019	11.03	0.00376204	11.07	-0.0160698
11.04	-0.0102829	11.04	0.00352147	11.08	-0.010946
11.05	0.00686522	11.05	0.0020903	11.09	-0.0168629
11.06	0.00518508	11.06	0.000879355	11.1	-0.00350012
11.07	-0.00456855	11.07	-0.00961844	11.11	-0.00489211
11.08	-0.0106994	11.08	0.00256329	11.12	0.00084863
11.09	0.00680939	11.09	-0.000270898	11.13	-0.00561485
11.1	-0.00116376	11.1	0.00722828	11.14	-0.014295
11.11	0.0107457	11.11	0.0017736	11.15	-0.00850753
11.12	-0.00315857	11.12	0.00631448	11.16	-0.0042648
11.13	-0.00150333	11.13	-0.00509986	11.17	-0.00181275
11.14	0.00723451	11.14	0.00684951	11.18	-0.011228
11.15	0.00205419	11.15	-0.00135018	11.19	0.00540186
11.16	0.00517109	11.16	0.000957987	11.2	-0.0121149
11.17	-0.000191782	11.17	-0.00686437	11.21	-0.00999539
11.18	0.00129373	11.18	0.00313061	11.22	-0.0214498
11.19	0.00399273	11.19	-0.000851697	11.23	-0.00299782
11.2	-0.000841275	11.2	-0.00499854	11.24	-0.000967607
11.21	0.00485691	11.21	-0.00286318	11.25	-0.00311088
11.22	0.00395381	11.22	-0.00636518	11.26	-0.0179084
11.23	0.00380247	11.23	0.000534149	11.27	-0.0111071
11.24	0.00902292	11.24	-0.00217717	11.28	-0.0105071
11.25	0.0104648	11.25	0.00204474	11.29	-0.0121015
11.26	-0.00321068	11.26	-0.0034481	11.3	-0.00863112
11.27	0.00375085	11.27	0.00409594	11.31	-0.00748322
11.28	0.00275647	11.28	-0.00503445	11.32	-0.00873753
11.29	0.0118505	11.29	0.00689172	11.33	-0.00632405
11.3	0.00845232	11.3	0.00847984	11.34	-0.0161716
11.31	-0.00445601	11.31	0.00361097	11.35	-0.0111562
11.32	0.00654935	11.32	-0.00246977	11.36	-0.00901288
11.33	0.00723742	11.33	0.00464355	11.37	-0.00311838
11.34	0.0058785	11.34	-0.000388382	11.38	-0.0104313
11.35	0.000373985	11.35	0.00418367	11.39	-0.000816753
11.36	-0.00296082	11.36	0.0012758	11.4	-0.00219975
11.37	-0.00295751	11.37	0.00299849	11.41	0.00164416
11.38	0.00632082	11.38	-0.001357	11.42	-0.00686801
11.39	0.0142502	11.39	0.000827323	11.43	-0.0135969
11.4	-0.000168388	11.4	-0.00506614	11.44	-0.0111666
11.41	-0.00209029	11.41	-0.00685698	11.45	-0.0121227
11.42	0.00706514	11.42	-0.000831564	11.46	-0.0170721
11.43	0.00322844	11.43	-0.00353982	11.47	0.00327894
11.44	-0.000361746	11.44	0.00863298	11.48	-0.0166281
11.45	0.00206698	11.45	0.00604876	11.49	-0.00988147
11.46	-0.00374562	11.46	0.00407208	11.5	-0.00170267
11.47	0.00530531	11.47	-0.000488869	11.51	-0.000989559
11.48	0.000725578	11.48	-0.00281757	11.52	-0.01069
11.49	0.00185546	11.49	0.00741853	11.53	-0.00237304
11.5	0.00449962	11.5	-0.00260091	11.54	-0.0145324
11.51	-0.00113158	11.51	0.00323891	11.55	-0.0101452
11.52	-0.000774227	11.52	0.00771207	11.56	-0.0128895
11.53	-0.00122236	11.53	-0.0013527	11.57	-0.0109019
11.54	0.00881508	11.54	-0.00114386	11.58	-0.0106401
11.55	0.00654035	11.55	0.000306572	11.59	-0.0038823
11.56	0.00352059	11.56	0.00848821	11.6	-9.86257e-05
11.57	0.0051564	11.57	-0.00736737	11.61	-0.00154135
11.58	-0.00233814	11.58	-0.00411358	11.62	-0.000767773
11.59	0.00256836	11.59	-0.00131217	11.63	-0.0155269
11.6	0.00892155	11.6	0.00514383	11.64	-0.0132932
11.61	-0.000110471	11.61	0.00156196	11.65	-0.0181992
11.62	0.000295456	11.62	0.00429067	11.66	-0.00743017
11.63	0	11.63	0.00377674	11.67	-0.017173
11.64	-0.000198251	11.64	0.00735708	11.68	-0.00277728
11.65	-0.000853507	11.65	0.000956344	11.69	-0.00755921
11.66	0.00522559	11.66	0.00468761	11.7	-0.00963375
11.67	0.00589023	11.67	0.000724188	11.71	-0.0119739
11.68	0.00421426	11.68	0.006374	11.72	-0.00353074
11.69	0.00120759	11.69	0.00109791	11.73	0.00474996
11.7	0.0035351	11.7	-0.00658895	11.74	-0.00339349
11.71	0.00417388	11.71	-0.00299005	11.75	-0.0105849
11.72	0.00200354	11.72	0.00158404	11.76	-0.0159345
11.73	0.00504494	11.73	0.00341668	11.77	-0.0141881
11.74	0.00522599	11.74	0.00387134	11.78	-0.00515551
11.75	0.00600559	11.75	0.0104454	11.79	-0.0146621
11.76	0.00146609	11.76	0.00439084	11.8	-0.00870821
11.77	0.00138691	11.77	0.00583941	11.81	-0.00402207
11.78	0.00402492	11.78	0.013415	11.82	-0.00038146
11.79	0.00791135	11.79	0.00633273	11.83	0.00380969
11.8	0.0134435	11.8	0.00554845	11.84	-0.0064121
11.81	0.000361899	11.81	0.00182798	11.85	-0.0115911
11.82	0.00673722	11.82	0.0065006	11.86	-0.00764153
11.83	0.00812048	11.83	0.00569755	11.87	-0.00389085
11.84	0.00983117	11.84	0.0174202	11.88	0.00031364
11.85	0.0147443	11.85	-0.00261681	11.89	-0.00538069
11.86	0.00250313	11.86	0.00383023	11.9	-0.00742853
11.87	0.0118787	11.87	0.000901524	11.91	-0.00583873
11.88	0.00431447	11.88	0.00342954	11.92	-0.00343536
11.89	0.00214211	11.89	0.0115215	11.93	0.00230196
11.9	0.0181537	11.9	0.00969947	11.94	0.000276975
11.91	0.0125008	11.91	0.00798996	11.95	0.00341705
11.92	0.00821112	11.92	-0.000739005	11.96	-0.00196097
11.93	0.0109535	11.93	0.0121296	11.97	0.00238361
11.94	0.0141617	11.94	-0.00454773	11.98	0.0118624
11.95	0.0149866	11.95	0.0104013	11.99	-0.00427965
11.96	0.00734864	11.96	0.00767251	12	-0.00281813
11.97	0.024452	11.97	0.0210126	12.01	-0.00692457
11.98	0.0168321	11.98	0.00997314	12.02	0.00629171
11.99	0.00151088	11.99	0.0090787	12.03	0.00410779
12	0.0159784	12	0.0190528	12.04	0.000688619
12.01	0.00915645	12.01	0.0100198	12.05	0.00133418
12.02	0.0160273	12.02	0.00683537	12.06	-0.00802856
12.03	0.0101579	12.03	0.0155552	12.07	-0.001822
12.04	0.0280748	12.04	0.00728502	12.08	0.00133048
12.05	0.0157286	12.05	0.00672818	12.09	-0.00281559
12.06	0.0109002	12.06	0.0104775	12.1	8.79777e-06
12.07	0.0211001	12.07	0.0142352	12.11	0.00130721
12.08	0.0161196	12.08	0.008301	12.12	-0.00410627
12.09	0.0184986	12.09	0.00292255	12.13	0.000916179
12.1	0.019595	12.1	0.0119252	12.14	0.0113774
12.11	0.017195	12.11	0.0122845	12.15	-0.000490242
12.12	0.0151643	12.12	0.00512614	12.16	0.00589789
12.13	0.0174561	12.13	0.0106619	12.17	-0.00258464
12.14	0.0153486	12.14	0.0120624	12.18	0.0138819
12.15	0.0175909	12.15	0.00335325	12.19	0.00462658
12.16	0.00813301	12.16	0.00466153	12.2	0.000839641
12.17	0.0119074	12.17	-0.00127213	12.21	-0.00292437
12.18	0.0225997	12.18	0.00431896	12.22	-0.000228664
12.19	0.0060993	12.19	0.00400139	12.23	-0.000602343
12.2	0.0152623	12.2	0.000787321	12.24	0.00048566
12.21	0.00834678	12.21	0.00166048	12.25	-0.00961816
12.22	0.0103531	12.22	-0.00219535	12.26	-0.00337347
12.23	0.0121333	12.23	-0.00151857	12.27	-0.00683194
12.24	0.0106563	12.24	0.00594005	12.28	-0.00718781
12.25	0.0115805	12.25	0.000375947	12.29	0.00184947
12.26	0.01749	12.26	0.00969214	12.3	-0.0151939
12.27	0.0111667	12.27	0.00378899	12.31	-0.00849613
12.28	0.00643504	12.28	-0.00413893	12.32	-0.00203628
12.29	0.0103608	12.29	-0.00104038	12.33	-0.00352042
12.3	0.00366728	12.3	0.00199988	12.34	-0.00468717
12.31	0.0124601	12.31	0.00644669	12.35	0.0165324
12.32	0.000441458	12.32	-0.00236168	12.36	-0.00197283
12.33	0.0114869	12.33	-0.00186385	12.37	0.00901506
12.34	0.010919	12.34	0.00215332	12.38	-0.00423319
12.35	0.012062	12.35	0.00259289	12.39	-0.00601394
12.36	0.00949696	12.36	-0.00135317	12.4	-0.000881644
12.37	0.00334114	12.37	-0.00261878	12.41	-0.00201999
12.38	0.018763	12.38	-0.00416125	12.42	-0.00944012
12.39	-0.000511633	12.39	0.00196323	12.43	-9.94889e-05
12.4	0.0116684	12.4	0.000888782	12.44	-0.00612641
12.41	0.00860188	12.41	-0.0101144	12.45	-0.00381564
12.42	0.00505019	12.42	0.0015608	12.46	-0.00747388
12.43	0.00616313	12.43	0.00787835	12.47	-0.00680128
12.44	0.0100818	12.44	-0.00103029	12.48	-0.00746957
12.45	0.0119024	12.45	-0.000152857	12.49	-0.000828533
12.46	0.0157317	12.46	-0.00190461	12.5	-0.00482496
12.47	-0.000458103	12.47	0.00231282	12.51	-0.00988019
12.48	0.0138893	12.48	0.00793982	12.52	-0.0155983
12.49	0.00962201	12.49	0.000430979	12.53	-0.00784104
12.5	0.0129789	12.5	-0.00412654	12.54	-0.00548831
12.51	0.00224526	12.51	-0.00361388	12.55	-0.00229068
12.52	-0.00129168	12.52	0.00304659	12.56	-0.011304
12.53	0.011464	12.53	0.00570745	12.57	-0.000296501
12.54	0.00998618	12.54	0.0023933	12.58	-0.00551196
12.55	0.00728429	12.55	0.000177249	12.59	0.00439284
12.56	-0.00255132	12.56	0.00506396	12.6	0.00142182
12.57	-0.000759035	12.57	0.00498016	12.61	-0.00718908
12.58	0.0118801	12.58	0.00164199	12.62	-0.00787507
12.59	0.0149342	12.59	0.00519723	12.63	-0.00423667
12.6	0.00798145	12.6	0.005815	12.64	-0.00798418
12.61	0.00728901	12.61	0	12.65	-0.00522618
12.62	0.00788015	12.62	-0.00372857	12.66	-0.00545045
12.63	0.0142477	12.63	-0.00561556	12.67	-0.00830252
12.64	0.00191056	12.64	0.0039362	12.68	-0.00206813
12.65	0.00108721	12.65	-0.00273625	12.69	-0.0118163
12.66	0.017974	12.66	-0.00311174	12.7	-0.000705659
12.67	0.0107661	12.67	-0.00488481	12.71	-0.0065578
12.68	0.0152722	12.68	0.00162374	12.72	-0.00032487
12.69	0.00847499	12.69	0.000517506	12.73	0.00139905
12.7	0.0121817	12.7	0.000844078	12.74	-0.00372791
12.71	0.0142402	12.71	-0.00607015	12.75	-0.00498907
12.72	0.00924534	12.72	0.00661852	12.76	0.0012956
12.73	0.00041626	12.73	0.00372413	12.77	0.00300781
12.74	0.0143283	12.74	0.00355343	12.78	-0.00798496
12.75	0.0157093	12.75	8.74647e-05	12.79	-0.00290856
12.76	0.00528893	12.76	-0.00454288	12.8	-0.00879189
12.77	0.00845914	12.77	0.000565629	12.81	-0.00675673
12.78	0.00986522	12.78	0.00246392	12.82	-0.00903193
12.79	0.0126928	12.79	0.000428343	12.83	-0.00863636
12.8	0.00931157	12.8	-0.00374263	12.84	-0.00305927
12.81	0.00754909	12.81	-0.000626578	12.85	-0.00669016
12.82	0.000602779	12.82	-0.00126775	12.86	-0.00843896
12.83	-0.00108487	12.83	0.00329835	12.87	-0.0120335
12.84	0.00218326	12.84	0.000753543	12.88	0
12.85	0.00721379	12.85	0.00124	12.89	-0.00545212
12.86	0.0109243	12.86	0.00289328	12.9	-0.00463768
12.87	0.0113115	12.87	-3.46217e-05	12.91	-0.00768274
12.88	0.014554	12.88	-0.000797698	12.92	-0.00470366
12.89	0.00993718	12.89	-0.00195591	12.93	-0.00534872
12.9	0.00641103	12.9	0.00159847	12.94	-0.00934014
12.91	0.0170492	12.91	0.00114035	12.95	-0.00523514
12.92	0.00712181	12.92	-0.00162578	12.96	-0.00456801
12.93	0.0107455	12.93	-0.00405185	12.97	-0.00332883
12.94	0.00779634	12.94	0.0040675	12.98	-0.00717077
12.95	0.000757461	12.95	0.00357681	12.99	-0.00767162
12.96	0	12.96	-0.00301162	13	0.000648404
12.97	0.00398988	12.97	0.00252707	13.01	0.00419465
12.98	0.0085711	12.98	0.00585266	13.02	-0.00765152
12.99	0.0128109	12.99	0.00657576	13.03	0.00300486
13	0.00329421	13	0.000519195	13.04	-0.00331755
13.01	0.00179292	13.01	0.00376371	13.05	0.0012239
13.02	0.00663283	13.02	0.00310043	13.06	-0.003996
13.03	0.00527381	13.03	0.00616563	13.07	-0.00823289
13.04	0.00740707	13.04	0.00362199	13.08	0.000747729
13.05	0.000124498	13.05	-0.00126985	13.09	-0.0050055
13.06	0.00798682	13.06	-0.000428921	13.1	-0.00928177
13.07	0.00239988	13.07	0.00470672	13.11	-0.00299917
13.08	0.00108933	13.08	7.7429e-06	13.12	-0.00713936
13.09	0.00236773	13.09	0.00360304	13.13	-0.00184369
13.1	0.0084058	13.1	0.00252073	13.14	-0.00795067
13.11	0.00488928	13.11	-0.000311867	13.15	0.0031636
13.12	0.00172711	13.12	0.0010761	13.16	-0.00409753
13.13	0.00371367	13.13	0.00278856	13.17	0.00152791
13.14	0.00403059	13.14	0.00688073	13.18	-0.00389394
13.15	0.00412502	13.15	0.00330723	13.19	-0.00171094
13.16	0.00826447	13.16	0.00604311	13.2	0.000485946
13.17	0.0050963	13.17	0.00944127	13.21	-0.000967489
13.18	0.00619622	13.18	0.000331937	13.22	-0.00747983
13.19	-0.00238982	13.19	-0.00197091	13.23	-0.00301192
13.2	0.00390105	13.2	0.00421855	13.24	0.00866931
13.21	0.00416911	13.21	0.00379837	13.25	-0.00270429
13.22	0.000198855	13.22	0.00319683	13.26	0.00648261
13.23	0.0130874	13.23	0.00247295	13.27	-0.00956822
13.24	0.00413904	13.24	0.00543019	13.28	-0.00261106
13.25	-0.00475122	13.25	0.00369434	13.29	-0.00524068
13.26	0.00645479	13.26	0.00322257	13.3	-0.00215034
13.27	0.00717675	13.27	0.00682989	13.31	-0.00506309
13.28	0.00544793	13.28	0.00856836	13.32	-0.00618696
13.29	0.00351667	13.29	0.00967575	13.33	-0.00601633
13.3	0.00223417	13.3	0.0035405	13.34	-0.00604523
13.31	0.00703655	13.31	0.00296106	13.35	0.000826733
13.32	0.00428838	13.32	0.000164565	13.36	0.0030666
13.33	0.00960526	13.33	0.00970405	13.37	-0.00626362
13.34	0.00972636	13.34	0.0102664	13.38	-0.000269788
13.35	0.000686776	13.35	0.00548132	13.39	-0.00557605
13.36	0.00480402	13.36	0.00672306	13.4	-0.00795562
13.37	-0.00161189	13.37	0.000149046	13.41	-0.00588363
13.38	0.00738424	13.38	7.24842e-06	13.42	-0.00483551
13.39	-0.000255733	13.39	-0.000681913	13.43	-0.0113125
13.4	0.00345525	13.4	0.00649657	13.44	-0.0048022
13.41	0.0040822	13.41	-1.17221e-05	13.45	0.00054245
13.42	0.00563843	13.42	0.00436507	13.46	0.00124915
13.43	-0.00665297	13.43	0.000150217	13.47	-0.00709605
13.44	0.00288283	13.44	0.0066616	13.48	-0.00891838
13.45	0.00446045	13.45	0.0036689	13.49	-0.00693454
13.46	0.00161673	13.46	0.0059397	13.5	-0.00891134
13.47	0.0038431	13.47	0.0135194	13.51	0.00806297
13.48	0.00124525	13.48	0.000637654	13.52	-0.00598626
13.49	-0.00249121	13.49	0.00728718	13.53	-0.00946188
13.5	0.00878087	13.5	0.00415792	13.54	-0.0077048
13.51	0.00094669	13.51	0.0026812	13.55	0.00276125
13.52	0.00310458	13.52	0.0084571	13.56	-0.00107887
13.53	-0.000486376	13.53	0.00267872	13.57	-0.00343237
13.54	0.00781825	13.54	0.00313466	13.58	0.0028592
13.55	0.00430178	13.55	0.000297158	13.59	0.00277675
13.56	0.00618217	13.56	0.00534778	13.6	-0.0051788
13.57	-0.00203364	13.57	0.00618236	13.61	-0.0101027
13.58	0.00109591	13.58	0.0088578	13.62	0.00571671
13.59	0.000454178	13.59	0.00490596	13.63	-0.00482537
13.6	0.011713	13.6	0.00648089	13.64	-0.00453343
13.61	0.011167	13.61	0.00566633	13.65	0.000408061
13.62	-0.00313225	13.62	0.0142883	13.66	-0.000915573
13.63	0.00599084	13.63	0.00255086	13.67	-0.000147883
13.64	-0.00153257	13.64	0.0100576	13.68	-0.00444772
13.65	-0.000125459	13.65	0.00640898	13.69	0.000547947
13.66	0.00552383	13.66	0.0105335	13.7	-0.00320362
13.67	-0.000207286	13.67	0.00729414	13.71	-0.00492571
13.68	0.00240805	13.68	0.00544937	13.72	-0.00545018
13.69	0.00140907	13.69	-0.00122751	13.73	-0.00358059
13.7	0.00949521	13.7	0.00465455	13.74	0.00607271
13.71	-0.00471554	13.71	0.0062791	13.75	-0.00329677
13.72	0.00932715	13.72	0.0104748	13.76	-0.0115109
13.73	0.00873678	13.73	0.0103622	13.77	-0.00796806
13.74	0.00545935	13.74	0.0139821	13.78	0.00286405
13.75	0.0072698	13.75	0.00120872	13.79	-0.00966747
13.76	0.014305	13.76	0.00699669	13.8	-0.000200804
13.77	0.00266928	13.77	0.00714763	13.81	-0.00573921
13.78	-0.000108535	13.78	0.0126989	13.82	-0.00359527
13.79	-0.000428684	13.79	0.0132924	13.83	-0.00987487
13.8	0.00642554	13.8	0.00354858	13.84	-2.42285e-05
13.81	0.000352668	13.81	0.0106942	13.85	-0.00283618
13.82	0.00357258	13.82	0.00681596	13.86	-0.00509855
13.83	-0.0033284	13.83	0.00721009	13.87	0.00218926
13.84	-0.000590926	13.84	0.003858	13.88	-0.00635766
13.85	-0.00328476	13.85	0.00867916	13.89	0.00177616
13.86	-0.00198097	13.86	0	13.9	0.00425512
13.87	-0.00186056	13.87	0.00504338	13.91	0.0116648
13.88	0.0144338	13.88	0.00710838	13.92	0.00390201
13.89	0.00553177	13.89	0.0101107	13.93	0.00213886
13.9	-0.00715726	13.9	0.0046977	13.94	-0.00151689
13.91	0.00239523	13.91	0.0112973	13.95	-0.00512554
13.92	-0.000468957	13.92	0.00212865	13.96	0.00107707
13.93	0.00376987	13.93	0.00604619	13.97	-0.00532304
13.94	0.00126647	13.94	0.0102493	13.98	-0.00266882
13.95	0.000250569	13.95	0.00987245	13.99	-0.000385145
13.96	0.000347087	13.96	0.00120232	14	0.0080313
13.97	0.00660375	13.97	0.00860887	14.01	-0.00304219
13.98	0.000365327	13.98	0.0069489	14.02	-0.000482351
13.99	0.00201644	13.99	0.0161976	14.03	-0.0052752
14	0.00760692	14	0.0127697	14.04	-0.00265905
14.01	0.0125688	14.01	0.0135673	14.05	-3.08697e-05
14.02	-5.83003e-05	14.02	0.0102035	14.06	-0.00138147
14.03	0.00116719	14.03	0.0107959	14.07	-0.00494139
14.04	0.00187604	14.04	0.025516	14.08	-0.0037481
14.05	0.00473821	14.05	0.00546941	14.09	0.0031169
14.06	-0.00301452	14.06	0.00881913	14.1	0.00303709
14.07	0.00198339	14.07	0.00679752	14.11	0.00465733
14.08	0.00883654	14.08	0.00128714	14.12	0.00254447
14.09	0.0101964	14.09	0.00766196	14.13	0.00617058
14.1	0.00730548	14.1	0.00266115	14.14	0.000806107
14.11	0.0132665	14.11	0.00935296	14.15	-0.00365901
14.12	0.00220735	14.12	0.00794371	14.16	0.00183248
14.13	0.00542589	14.13	0.0045922	14.17	0.006697
14.14	0.00788223	14.14	0.0169279	14.18	2.5881e-05
14.15	-0.00727279	14.15	0.0140634	14.19	-0.00477181
14.16	0.00137995	14.16	0.00901192	14.2	-0.00148953
14.17	0.00828294	14.17	0.00995689	14.21	0.00493552
14.18	0.00363191	14.18	0.00874732	14.22	-0.00148437
14.19	-0.00516601	14.19	0.00819493	14.23	0.00173818
14.2	0.00140299	14.2	0.0217925	14.24	0.000789039
14.21	-0.0025394	14.21	0.0199763	14.25	0.00180393
14.22	0.00157528	14.22	0.00774495	14.26	0.00653475
14.23	0.00792629	14.23	0.0158946	14.27	0.007392
14.24	0.00365327	14.24	0.0102	14.28	-0.00469517
14.25	0.00275811	14.25	0.00567463	14.29	0.00387545
14.26	0.00525345	14.26	0.00605827	14.3	0.00113864
14.27	0.00626777	14.27	0.0135988	14.31	0.00226742
14.28	0.00128969	14.28	0.0106757	14.32	0
14.29	0	14.29	0.0115122	14.33	0.00670029
14.3	0.0045496	14.3	0.00681688	14.34	0.00811061
14.31	5.73973e-05	14.31	0.00964936	14.35	0.00304673
14.32	0.007317	14.32	0.00361538	14.36	0.00563465
14.33	-0.00270949	14.33	0.0100591	14.37	0.000138392
14.34	0.00969112	14.34	0.00814989	14.38	0.00500109
14.35	-0.000263538	14.35	0.00822905	14.39	0.00597662
14.36	0.00889171	14.36	0.00661281	14.4	-0.00107333
14.37	0.00899484	14.37	0.00305078	14.41	0.0106663
14.38	0.00855059	14.38	0.00504681	14.42	-0.00398808
14.39	0.0013074	14.39	0.00644708	14.43	-0.00399315
14.4	0.00166066	14.4	0.00457391	14.44	0.00194857
14.41	0.0085563	14.41	0.00552851	14.45	0.00263107
14.42	0.00178625	14.42	0.0172207	14.46	0.00423954
14.43	0.00702365	14.43	0.00410333	14.47	0.005298
14.44	0.0100605	14.44	0.00906582	14.48	0.00488744
14.45	0.00510382	14.45	0.00735809	14.49	0.00853894
14.46	0.0138132	14.46	0.0107271	14.5	0.00266895
14.47	0.00643883	14.47	0.00335504	14.51	0.00794372
14.48	0.00966075	14.48	0.00342422	14.52	0.0065009
14.49	0.00735803	14.49	0.0137521	14.53	0.00965402
14.5	0.0136369	14.5	0.0130625	14.54	0.00555527
14.51	0.00733532	14.51	0.00439771	14.55	0.00505323
14.52	0.00784023	14.52	0.00882761	14.56	0.00189022
14.53	0.0180041	14.53	0.0109531	14.57	-0.0013639
14.54	0.0149325	14.54	0.0102727	14.58	0.00767014
14.55	0.0107863	14.55	0.00896721	14.59	0.00775283
14.56	0.021924	14.56	0.00820752	14.6	0.00593408
14.57	0.00716731	14.57	0.013351	14.61	0.00813608
14.58	0.0104057	14.58	-0.000727804	14.62	0.00732575
14.59	0.0126129	14.59	0.00504732	14.63	0.0106958
14.6	0.00812483	14.6	0.00630455	14.64	0.0204667
14.61	0.0190109	14.61	0.021444	14.65	0.0162124
14.62	0.0110164	14.62	0.00773269	14.66	0.00663637
14.63	0.0135549	14.63	0.0117222	14.67	0.0102925
14.64	0.0217487	14.64	0.0216118	14.68	0.0235849
14.65	0.00660851	14.65	0.0190509	14.69	0.0238357
14.66	0.0170464	14.66	0.0122489	14.7	0.0196214
14.67	0.0164544	14.67	0.0136688	14.71	0.0127505
14.68	0.0199222	14.68	0.0126273	14.72	0.0219251
14.69	0.00840978	14.69	0.0110349	14.73	0.019635
14.7	0.0165378	14.7	0.0128552	14.74	0.0258361
14.71	0.0233331	14.71	0.0166965	14.75	0.0250881
14.72	0.0247264	14.72	0.0156393	14.76	0.0196313
14.73	0.00141153	14.73	0.0216254	14.77	0.038512
14.74	0.0141988	14.74	0.0281258	14.78	0.0357947
14.75	0.0126182	14.75	0.0183431	14.79	0.0286759
14.76	0.0252207	14.76	0.0236324	14.8	0.0329514
14.77	0.0174627	14.77	0.00980397	14.81	0.0228783
14.78	0.0215439	14.78	0.0261697	14.82	0.0293171
14.79	0.00839609	14.79	0.0218632	14.83	0.0450996
14.8	0.0180675	14.8	0.0180503	14.84	0.026191
14.81	0.0194498	14.81	0.0183139	14.85	0.0249815
14.82	0.0190098	14.82	0.0189328	14.86	0.0241086
14.83	0.0140029	14.83	0.0167666	14.87	0.0287124
14.84	0.00967699	14.84	0.0249788	14.88	0.0137061
14.85	0.0136068	14.85	0.0121	14.89	0.0176473
14.86	0.0114232	14.86	0.00872664	14.9	0.0183337
14.87	0.0222861	14.87	0.0155045	14.91	0.0370196
14.88	0.0229266	14.88	0.0132989	14.92	0.00938648
14.89	0.0142104	14.89	0.0167591	14.93	0.00667448
14.9	0.0159795	14.9	0.0168078	14.94	0.0256371
14.91	0.014251	14.91	0.0142514	14.95	0.0143694
14.92	0.0165057	14.92	0.0191288	14.96	0.00777124
14.93	0.00892351	14.93	0.00889762	14.97	0.00696705
14.94	0.0115415	14.94	0.00873862	14.98	0.0141997
14.95	0.00262101	14.95	0.0100509	14.99	0.00583737
14.96	0.0138894	14.96	0.00710457	15	0.0128949
14.97	0.00467114	14.97	0.0151466	15.01	0.00921475
14.98	0.0232456	14.98	0.0168786	15.02	0.00191105
14.99	0.0225447	14.99	0.0107329	15.03	0.0122174
15	0.0114193	15	0.00750164	15.04	0.00462201
15.01	0.00593949	15.01	0.0170508	15.05	0.00180758
15.02	0.0176467	15.02	0.00592926	15.06	-0.000345169
15.03	0.0156696	15.03	0.00585776	15.07	0.0048738
15.04	0.0156798	15.04	0.0102177	15.08	-0.000852639
15.05	-0.00212031	15.05	0.0117803	15.09	0.00247008
15.06	0.0111797	15.06	0.00474588	15.1	0.00776206
15.07	0.00802267	15.07	0.00894134	15.11	0.0149206
15.08	0.0111662	15.08	0.00283551	15.12	0.00958139
15.09	0.00698858	15.09	0.00549553	15.13	-0.00517993
15.1	0.00621892	15.1	0.00619523	15.14	0.00053053
15.11	0.0180602	15.11	0.00665879	15.15	0.00334844
15.12	0.0113683	15.12	9.34407e-05	15.16	0.00439251
15.13	0.00171872	15.13	0.0116005	15.17	-0.000141303
15.14	0.00571201	15.14	0.00217475	15.18	-0.000135992
15.15	0.00546239	15.15	0.000774892	15.19	0.0078124
15.16	0.00824905	15.16	0.00695134	15.2	0.0029309
15.17	0.00813049	15.17	0.0145992	15.21	-0.00598931
15.18	0.00682014	15.18	0.00579216	15.22	0.00652409
15.19	0.0101956	15.19	0.00645221	15.23	-0.00410026
15.2	0.0123028	15.2	0.000354376	15.24	0.00684379
15.21	0.00309082	15.21	0.010499	15.25	0.000169859
15.22	0.0113262	15.22	-0.000447773	15.26	-0.00137164
15.23	0.00875731	15.23	0.00556654	15.27	-0.00341639
15.24	0.00506464	15.24	0.00633572	15.28	0.00135647
15.25	0.00843424	15.25	0.00608534	15.29	0.00556395
15.26	0.000341933	15.26	0.00274676	15.3	-0.00528589
15.27	0.00519706	15.27	-0.00250084	15.31	0.00262429
15.28	0.00665996	15.28	0.0075021	15.32	2.72502e-05
15.29	0.00200284	15.29	0.00191882	15.33	0.00562651
15.3	0.0135554	15.3	0.00421699	15.34	-0.00108972
15.31	0.00263306	15.31	0.00615339	15.35	-0.0053061
15.32	0.0125355	15.32	0.00778849	15.36	-0.00313112
15.33	0.00401687	15.33	0.00447829	15.37	0.00632066
15.34	-0.00057075	15.34	-0.0011525	15.38	-0.00426033
15.35	0.00862985	15.35	0.0117238	15.39	-0.00158207
15.36	0.00157342	15.36	0.00469414	15.4	0.00587843
15.37	0.000717518	15.37	0.0137976	15.41	-0.00602946
15.38	0.0016815	15.38	0.00053437	15.42	0.00177275
15.39	-0.00321661	15.39	0.000198523	15.43	0.00270762
15.4	-0.00519438	15.4	0.00145138	15.44	0.0012666
15.41	0.00671611	15.41	0.00189276	15.45	0.00123517
15.42	0.00776226	15.42	0.0046543	15.46	0.00219809
15.43	-0.000512143	15.43	0.0044455	15.47	-0.00135374
15.44	-0.00185064	15.44	0.00238696	15.48	-0.00125164
15.45	-0.000808051	15.45	0.00421404	15.49	0.00113349
15.46	0.0020736	15.46	0	15.5	0.00465542
15.47	-0.00175416	15.47	0.0120909	15.51	0.00140946
15.48	0.00794833	15.48	0.00293685	15.52	-0.00489339
15.49	0.00474555	15.49	0.000348159	15.53	-0.00167057
15.5	-0.00436007	15.5	0.0102355	15.54	-0.000435195
15.51	-0.00190374	15.51	5.36463e-05	15.55	-0.00284236
15.52	3.18056e-05	15.52	0.00492878	15.56	0.00285365
15.53	-0.00342954	15.53	0.00184377	15.57	-0.00159902
15.54	-0.00506348	15.54	0.00209965	15.58	-0.00485754
15.55	0.00467874	15.55	0.00462704	15.59	0.00252692
15.56	-0.00517551	15.56	-0.00277239	15.6	-0.00301425
15.57	-0.0123936	15.57	0.00503026	15.61	-0.00098124
15.58	0.0055371	15.58	0.00165092	15.62	-0.00153396
15.59	-0.00472456	15.59	0.00243321	15.63	0.00385702
15.6	-0.00483022	15.6	-0.00177429	15.64	-0.00284169
15.61	-0.00461175	15.61	-0.00542619	15.65	-0.00110535
15.62	-0.00561778	15.62	0.00350007	15.66	-0.00276637
15.63	-0.00368113	15.63	-0.00277002	15.67	-0.00746394
15.64	-0.00330522	15.64	0.00576498	15.68	-0.00183473
15.65	-0.00209761	15.65	0.00383132	15.69	0.00701547
15.66	-0.00129446	15.66	0.00370952	15.7	-0.00313333
15.67	-0.00234364	15.67	0.0036435	15.71	-0.000556063
15.68	-0.00223123	15.68	0.00330579	15.72	-0.002698
15.69	0	15.69	-0.00042326	15.73	0.00322781
15.7	-0.000172869	15.7	0.0068593	15.74	0.00252472
15.71	-0.00961131	15.71	0.00364777	15.75	0.00441274
15.72	-0.00157189	15.72	0.0103602	15.76	-0.00186747
15.73	-0.00136434	15.73	0.00415512	15.77	0.0051623
15.74	-0.00224431	15.74	-0.000279251	15.78	-0.00355566
15.75	-0.00441805	15.75	0.00344603	15.79	-0.00569323
15.76	-0.00616743	15.76	0.0076976	15.8	-0.00713737
15.77	-0.00540778	15.77	0.00650254	15.81	0.00558882
15.78	-0.00499176	15.78	0.00441326	15.82	-0.00244429
15.79	-6.72852e-05	15.79	0.00130833	15.83	0.00774752
15.8	-0.000755512	15.8	0.00391961	15.84	-0.00192773
15.81	0.00160625	15.81	0.000632314	15.85	-0.000134667
15.82	-0.00123393	15.82	0.000503042	15.86	-0.00289381
15.83	-0.00371942	15.83	0.000555829	15.87	-0.000206888
15.84	-0.00769029	15.84	-0.00239701	15.88	0.00170409
15.85	-0.00512002	15.85	0.000902957	15.89	-0.00650148
15.86	-0.000684168	15.86	0.00327019	15.9	-0.00114758
15.87	-0.00936684	15.87	-0.00121403	15.91	-0.0060396
15.88	-0.00175541	15.88	0.000730298	15.92	-0.00964861
15.89	-0.0125502	15.89	0.00134017	15.93	-0.00239348
15.9	-0.0076935	15.9	-0.00225666	15.94	0.000199519
15.91	-0.00387928	15.91	0.00684056	15.95	0
15.92	-0.00364903	15.92	0.00416741	15.96	0.00780886
15.93	-9.32314e-05	15.93	-0.00230464	15.97	0.003248
15.94	-0.00879052	15.94	-0.000393444	15.98	0.00217743
15.95	-0.00472198	15.95	-0.000780671	15.99	-0.00367332
15.96	0.00389603	15.96	0.00506595	16	0.000956124
15.97	-0.00181004	15.97	-0.00207099	16.01	0.00195051
15.98	0.00270819	15.98	0.0074086	16.02	-0.00545947
15.99	-0.0117084	15.99	-0.00242637	16.03	0.00180956
16	-0.00816245	16	-0.00060967	16.04	-0.00275719
16.01	-0.00620584	16.01	-0.00214814	16.05	0.00429561
16.02	-0.00433993	16.02	-0.00285278	16.06	0.00152043
16.03	-0.00307789	16.03	0.00139775	16.07	-0.000154432
16.04	-0.0107482	16.04	0.00515667	16.08	0.0024992
16.05	-0.010168	16.05	0.00445231	16.09	-0.00261562
16.06	-0.011997	16.06	0.00587289	16.1	0.00795265
16.07	-0.00121483	16.07	0.00281273	16.11	-0.00799596
16.08	-0.00963526	16.08	0.00566217	16.12	-0.000519881
16.09	-0.00683805	16.09	0.00459908	16.13	-0.000500089
16.1	-0.000190295	16.1	0.00530618	16.14	-0.00202105
16.11	-0.000559422	16.11	-0.000503807	16.15	0.00886529
16.12	-0.00329552	16.12	-0.00119223	16.16	-0.00149909
16.13	-0.00570046	16.13	0.0029619	16.17	-0.00093931
16.14	-0.0032214	16.14	0.00082629	16.18	0.0036868
16.15	0.00140316	16.15	0.00233998	16.19	0.00342934
16.16	0.000967589	16.16	0.00417503	16.2	-0.00302861
16.17	-0.0097416	16.17	-0.00175508	16.21	0.000404065
16.18	-0.00730842	16.18	0.00303805	16.22	0.00219288
16.19	-0.00480819	16.19	0.00533336	16.23	0.000895291
16.2	-0.00432731	16.2	0.00472703	16.24	0.00375992
16.21	-0.00922962	16.21	0.000907898	16.25	0.00487052
16.22	-0.00416451	16.22	-0.000261194	16.26	0.00177121
16.23	-0.00617009	16.23	0.00390289	16.27	-0.00176926
16.24	-0.00683452	16.24	0.0023571	16.28	0.00319002
16.25	-0.00241075	16.25	-0.00391655	16.29	0.00254666
16.26	-2.95881e-05	16.26	-0.00211318	16.3	-0.00122511
16.27	-0.0019272	16.27	0.00437392	16.31	-0.00344972
16.28	-1.99503e-05	16.28	-0.00128573	16.32	-0.000828595
16.29	0.00283459	16.29	0.00325306	16.33	0.0038293
16.3	0.000329843	16.3	0.00126615	16.34	0.00106253
16.31	-0.00747122	16.31	-0.00313017	16.35	0.000956676
16.32	-0.00585728	16.32	0.000568739	16.36	0.00016167
16.33	-0.00602243	16.33	-0.000769957	16.37	-0.00302782
16.34	-0.0078573	16.34	0.0013253	16.38	-0.00389892
16.35	-0.00240542	16.35	0.00336964	16.39	-0.000223282
16.36	-0.00567378	16.36	0.00185343	16.4	0.003815
16.37	0.00215329	16.37	0.00230023	16.41	-0.00292452
16.38	-0.00465908	16.38	0.00231147	16.42	-0.00015719
16.39	-0.00542526	16.39	0.00608416	16.43	0.00507023
16.4	-0.00497816	16.4	-0.00115301	16.44	0.00434391
16.41	0.00445729	16.41	0.011444	16.45	0.00119638
16.42	-0.00550906	16.42	0.00269843	16.46	0.00396108
16.43	-0.00810724	16.43	-0.000977248	16.47	0.00209724
16.44	-0.0107096	16.44	0.00116257	16.48	0.00342461
16.45	-0.00383498	16.45	0.00278561	16.49	0.000198111
16.46	-0.00511291	16.46	0.00254929	16.5	0.00808284
16.47	-0.00521502	16.47	-0.00425788	16.51	0.00808842
16.48	-0.0019743	16.48	0.0014188	16.52	-0.00463266
16.49	-0.00538434	16.49	-0.000282758	16.53	-0.00137881
16.5	-0.00424807	16.5	0.00802363	16.54	0.00104913
16.51	0.00135135	16.51	-0.000854213	16.55	0.00150586
16.52	0.000377988	16.52	0.00255344	16.56	-0.00503385
16.53	0.00227592	16.53	0.00749956	16.57	0.00189523
16.54	-0.00634447	16.54	-0.00310992	16.58	-0.0055636
16.55	-0.0022662	16.55	-0.00194023	16.59	-0.000383154
16.56	-0.00613944	16.56	-0.00461494	16.6	-0.00307698
16.57	-0.00582835	16.57	0.000105251	16.61	0.00092666
16.58	-0.00382953	16.58	-0.0022623	16.62	-0.00326906
16.59	-0.00319966	16.59	0.0102941	16.63	0.00319519
16.6	-0.00348925	16.6	0	16.64	0.000535911
16.61	-0.00779222	16.61	-0.000192241	16.65	-0.00217121
16.62	0.00175977	16.62	0.00298673	16.66	0.00112424
16.63	-0.00157053	16.63	-0.00198062	16.67	-0.00589819
16.64	-0.00171212	16.64	0.00386599	16.68	0.00112405
16.65	0.00488793	16.65	0.00370334	16.69	-0.00017334
16.66	-0.00326676	16.66	0.00231051	16.7	0.000218035
16.67	-0.000153591	16.67	0.0010452	16.71	-0.00123189
16.68	0.000971245	16.68	0.00407442	16.72	0.00428363
16.69	-0.00847124	16.69	-0.000375942	16.73	0.00559394
16.7	0.00135609	16.7	0.00380116	16.74	-0.00705016
16.71	-0.00708201	16.71	0.00443549	16.75	0.00270578
16.72	-0.000434932	16.72	0.00562031	16.76	-0.00521295
16.73	-0.00348853	16.73	-0.00464922	16.77	-0.00298842
16.74	0.00247882	16.74	0.00526382	16.78	-0.00254559
16.75	-0.00340054	16.75	0.00407568	16.79	0.00207005
16.76	-0.00205181	16.76	0.00325933	16.8	0.00554425
16.77	0.000302006	16.77	0.00473301	16.81	-0.00203785
16.78	-0.00323391	16.78	0.00447349	16.82	0.00311185
16.79	-0.00549598	16.79	-0.00289125	16.83	0.00106489
16.8	-0.00556331	16.8	0.00251698	16.84	0.00109504
16.81	0.00129453	16.81	0.00152638	16.85	0.00135376
16.82	0	16.82	0.00145795	16.86	0.0015225
16.83	-0.00119863	16.83	-0.00157992	16.87	0.00253599
16.84	0.00529718	16.84	-0.000836603	16.88	1.2958e-05
16.85	-0.000520312	16.85	0.00650891	16.89	-0.00141325
16.86	-0.00140049	16.86	0.0048998	16.9	0
16.87	0.00217959	16.87	-0.000665942	16.91	0.00400386
16.88	0.0032486	16.88	0.00431904	16.92	0.00643205
16.89	-0.00103398	16.89	0.00366807	16.93	0.00704707
16.9	-0.00276037	16.9	0.0011296	16.94	-0.00257716
16.91	0.00666327	16.91	-0.000160178	16.95	0.00931823
16.92	0.00678677	16.92	0.00407767	16.96	-0.00350751
16.93	-0.00158398	16.93	0.00825262	16.97	0.00385572
16.94	0.00146905	16.94	-0.00130159	16.98	0.00578401
16.95	-0.00100191	16.95	-0.00135199	16.99	0.00724297
16.96	0.0102934	16.96	-0.000911943	17	0.00491483
16.97	-0.00432161	16.97	0.0100319	17.01	-0.000242376
16.98	0.00556961	16.98	-0.00110596	17.02	0.00536685
16.99	0.00297565	16.99	0.00897721	17.03	0.00943199
17	0.00407017	17	0.000936569	17.04	-0.000189247
17.01	0.00787096	17.01	0.00672143	17.05	0.00859948
17.02	0.00195655	17.02	0.00329731	17.06	0.00358494
17.03	0.00831045	17.03	0.00189859	17.07	0.00216658
17.04	0.0112301	17.04	0.00468288	17.08	0.00766917
17.05	0.0049554	17.05	0.00620905	17.09	0.00515842
17.06	0.00992915	17.06	-0.000251069	17.1	0.00927725
17.07	0.0113498	17.07	0.00465969	17.11	0.0108089
17.08	-0.00139125	17.08	0.00564628	17.12	0.00382981
17.09	0.00711412	17.09	0.00697846	17.13	-0.000646529
17.1	0.00811594	17.1	0.00785987	17.14	0.00818623
17.11	0.0125304	17.11	0.00969685	17.15	0.00350844
17.12	0.00529273	17.12	0.00208054	17.16	0.00876216
17.13	0.00447399	17.13	0.00576069	17.17	0.00439912
17.14	0.00285252	17.14	0.00610274	17.18	0.00674606
17.15	0.000672765	17.15	0.00756432	17.19	0.00224342
17.16	-0.000228157	17.16	0.000431964	17.2	0.00533649
17.17	0.00614916	17.17	0.00153509	17.21	0.001869
17.18	-0.00137255	17.18	0.00721952	17.22	-0.000519441
17.19	0.0053531	17.19	0.00755021	17.23	0.00721325
17.2	0.00649521	17.2	0.00701948	17.24	0.00598984
17.21	0.00933012	17.21	0.0104299	17.25	0.00205104
17.22	0.010057	17.22	0.00240387	17.26	-0.00543029
17.23	0.00849108	17.23	0.00229585	17.27	0.00617692
17.24	0.00382938	17.24	0.00201879	17.28	-0.000825167
17.25	0.01686	17.25	0.00087211	17.29	0.00798406
17.26	0.0053665	17.26	-0.00188353	17.3	0.00343168
17.27	0.00911908	17.27	0.00785728	17.31	0.00141478
17.28	0.00317542	17.28	0.00509337	17.32	0.00707341
17.29	0.00986955	17.29	0.000584805	17.33	-0.00159829
17.3	0.0074356	17.3	-0.00134697	17.34	0.00230122
17.31	0.00420471	17.31	0.0037117	17.35	-0.00519185
17.32	0.00982302	17.32	0.0020886	17.36	0.000677446
17.33	0.00478287	17.33	0.000864891	17.37	-0.00478226
17.34	0.00428479	17.34	0.00899548	17.38	-0.00236364
17.35	0.00694511	17.35	-0.00289879	17.39	0.00687302
17.36	0.00930737	17.36	0.00253007	17.4	0.0140335
17.37	0.00805931	17.37	-0.00376114	17.41	0.0072982
17.38	0.0128573	17.38	-0.00131535	17.42	0.00446435
17.39	0.00728614	17.39	0.00727723	17.43	-0.00699011
17.4	0.00748563	17.4	0.000941813	17.44	-5.19571e-05
17.41	0.00728878	17.41	-0.00288463	17.45	0.000431822
17.42	0.0104764	17.42	0.00911188	17.46	0.00489502
17.43	0.00415104	17.43	0.00167344	17.47	-0.0037068
17.44	0.0173758	17.44	0.00150539	17.48	0.00680822
17.45	0.00308212	17.45	-0.000817231	17.49	0.000441172
17.46	6.79458e-05	17.46	-0.00148324	17.5	0.00141233
17.47	0.00986451	17.47	0.00299056	17.51	0.00130469
17.48	-0.000553533	17.48	0.00460823	17.52	-0.000336251
17.49	0.00416962	17.49	-0.000899937	17.53	0.00222083
17.5	0.0028521	17.5	0.000256347	17.54	-0.00129763
17.51	0.00106972	17.51	0.00197561	17.55	-0.0031496
17.52	0.00294457	17.52	0.00157209	17.56	0.000561854
17.53	0.000331227	17.53	-0.00455098	17.57	0.000134894
17.54	0.012279	17.54	-0.00303745	17.58	-0.00084247
17.55	0.00934321	17.55	-0.00223563	17.59	0.00975181
17.56	0.0117509	17.56	0.000833169	17.6	0.00135263
17.57	0.00892979	17.57	-0.00495918	17.61	0.00481842
17.58	0.00316318	17.58	-0.00277658	17.62	-0.00214189
17.59	0.00279433	17.59	0.0073211	17.63	0.00128045
17.6	0.00239987	17.6	-0.00379476	17.64	-0.000190309
17.61	0.00129188	17.61	-0.00373974	17.65	-0.00305048
17.62	0.00528779	17.62	-0.00248579	17.66	-0.000327442
17.63	0.0164313	17.63	-0.00249157	17.67	-0.00377108
17.64	0.00600377	17.64	-0.00446473	17.68	0.00270186
17.65	0.00694814	17.65	-0.00106757	17.69	-0.00065235
17.66	0.00602392	17.66	0.00144315	17.7	0.00247493
17.67	0.00406539	17.67	0.000535997	17.71	-0.00386539
17.68	0.0073031	17.68	-0.000168358	17.72	-0.00239843
17.69	0.0016545	17.69	-0.00407693	17.73	0.000499302
17.7	0.00914233	17.7	-0.00738805	17.74	0.00176524
17.71	0.0136957	17.71	0	17.75	0.00234647
17.72	0.0074141	17.72	-0.00513087	17.76	0.00630114
17.73	0.00544036	17.73	-0.00554548	17.77	-0.000110058
17.74	0.00620573	17.74	0.000459607	17.78	0.00283988
17.75	0.00339272	17.75	0.000483285	17.79	-0.000946493
17.76	0.00726448	17.76	-0.00332863	17.8	0.00606859
17.77	0.0037085	17.77	-0.00246268	17.81	-0.00182776
17.78	0.0110851	17.78	-0.00380176	17.82	-0.00260094
17.79	0.0116662	17.79	-0.00433171	17.83	-0.00147337
17.8	0.004472	17.8	-0.00398309	17.84	-0.000296601
17.81	0.00319324	17.81	-0.000291297	17.85	0
17.82	0.0150306	17.82	-0.00362168	17.86	0.00342806
17.83	0.0114033	17.83	-0.00738411	17.87	0.0019408
17.84	0.00833762	17.84	-0.00112479	17.88	0.00420764
17.85	0.00679586	17.85	0.00175699	17.89	0.00188072
17.86	0.0158752	17.86	-0.000314514	17.9	-0.00399952
17.87	0.00649087	17.87	-0.00310642	17.91	-0.00135609
17.88	0.0106513	17.88	-0.0017751	17.92	-0.0021601
17.89	0	17.89	-0.00124341	17.93	0.00802153
17.9	0.0126523	17.9	-0.00698395	17.94	0.00376911
17.91	0.0120431	17.91	-0.00369814	17.95	0.00883086
17.92	0.0101362	17.92	-0.000208888	17.96	0.00882293
17.93	0.011775	17.93	-0.00245192	17.97	0.00235319
17.94	0.00952132	17.94	-0.00172378	17.98	0.00299614
17.95	0.0101057	17.95	-0.00422963	17.99	-0.000396318
17.96	0.00492997	17.96	-0.00480744	18	0.00379216
17.97	0.00948731	17.97	-0.00277687	18.01	-0.000681217
17.98	0.00783653	17.98	-0.00732425	18.02	0.00294979
17.99	0.00786894	17.99	-0.00469237	18.03	-0.00676081
18	0.00793528	18	0.00163492	18.04	0.00595727
18.01	0.0116154	18.01	0.0039568	18.05	0.00694913
18.02	0.0061955	18.02	-0.0039564	18.06	0.00462446
18.03	0.00602225	18.03	0.00223696	18.07	0.0110768
18.04	0.00556865	18.04	-0.00274567	18.08	0.00966878
18.05	0.0114923	18.05	0.000492233	18.09	0.00805896
18.06	0.0100226	18.06	-0.00320243	18.1	0.000443494
18.07	0.0133129	18.07	-0.00279111	18.11	0.0037297
18.08	0.00880437	18.08	-0.00569226	18.12	0.00411269
18.09	0.00410294	18.09	-0.00758994	18.13	0.00195792
18.1	0.00449448	18.1	0.000581819	18.14	0.00639951
18.11	0.0114253	18.11	0.00136224	18.15	-0.00313479
18.12	0.00380339	18.12	-0.00832081	18.16	0.00369362
18.13	0.0100456	18.13	0.00114728	18.17	0.000477694
18.14	0.00355829	18.14	-0.00452435	18.18	0.00564523
18.15	0.00367832	18.15	-0.00148059	18.19	0.000391303
18.16	0.0103619	18.16	-0.00304807	18.2	-0.00135419
18.17	0.0123944	18.17	-0.00380675	18.21	0.00384772
18.18	0.0115225	18.18	-0.00103282	18.22	0.000717376
18.19	0.0133815	18.19	0.00114216	18.23	-0.00220301
18.2	0.00592767	18.2	0.00131993	18.24	0.000593023
18.21	-0.000443466	18.21	-0.00265882	18.25	-0.00170237
18.22	0.00311673	18.22	-0.00754774	18.26	-0.00213328
18.23	0.0116265	18.23	-0.000934884	18.27	0.00545405
18.24	-0.000545508	18.24	-0.00644797	18.28	0.00802494
18.25	0.0162068	18.25	-0.000732087	18.29	0.00643542
18.26	0.00795182	18.26	-0.00190403	18.3	0.00275554
18.27	0.00386737	18.27	-0.0015067	18.31	0.0143733
18.28	0.0115651	18.28	0.00234882	18.32	0.0096479
18.29	0.00973005	18.29	0.00566765	18.33	0.00580624
18.3	0.00479279	18.3	-0.00142107	18.34	-0.00548261
18.31	0.00383327	18.31	-0.00522381	18.35	-0.00173479
18.32	0.00529632	18.32	-0.00394584	18.36	0.00734235
18.33	0.00383569	18.33	-0.00252003	18.37	-0.00303473
18.34	0.00208596	18.34	-0.00221879	18.38	0.00411567
18.35	0.00649007	18.35	0.000484004	18.39	0.000527564
18.36	0.00849586	18.36	-0.00740513	18.4	0.00641006
18.37	0.0147306	18.37	0.00240937	18.41	0.00471329
18.38	0.0106356	18.38	0.000701893	18.42	-0.000824846
18.39	0.00703311	18.39	-0.00490116	18.43	0.00194467
18.4	0.0126827	18.4	-0.00476272	18.44	0.00745829
18.41	0.00422426	18.41	0.00281712	18.45	0.00149886
18.42	0.000547379	18.42	-0.00366612	18.46	0.00563277
18.43	0.0101252	18.43	-0.00221118	18.47	0.00282329
18.44	0.0108156	18.44	-0.00481542	18.48	0.0134433
18.45	0.011306	18.45	-0.00355227	18.49	0.00203465
18.46	0.0059223	18.46	0.00182046	18.5	0.00368512
18.47	0.00777021	18.47	0.00163996	18.51	0.00246498
18.48	0.00581959	18.48	0.000992637	18.52	0.00872213
18.49	0.0105592	18.49	0.00103645	18.53	0.00101238
18.5	0.0164209	18.5	-0.00619182	18.54	0.00969778
18.51	0.0113287	18.51	-0.00634732	18.55	0.0102317
18.52	0.0188503	18.52	0.00521315	18.56	0.00252631
18.53	0.00945044	18.53	-0.00111847	18.57	0.00237385
18.54	0.00976905	18.54	-0.000660461	18.58	0.00372285
18.55	0.0160901	18.55	0.00701611	18.59	-0.00135242
18.56	0.00891312	18.56	-0.00168596	18.6	0.0108837
18.57	0.0141144	18.57	-0.00336223	18.61	0.00611225
18.58	0.00261738	18.58	-0.000123636	18.62	0.00366342
18.59	0.0114691	18.59	0.00151336	18.63	0.00299123
18.6	0.0124631	18.6	-0.00160451	18.64	0.010615
18.61	0.0140589	18.61	-0.000221728	18.65	-0.00146079
18.62	0.0129232	18.62	-0.000967231	18.66	0.00184271
18.63	0.0057612	18.63	0.00492176	18.67	0.00455762
18.64	0.0150327	18.64	0.00662744	18.68	0.0028598
18.65	0.0124777	18.65	0.00281626	18.69	0.00404766
18.66	0.0188318	18.66	-0.00803281	18.7	0.000126422
18.67	0.0154049	18.67	-0.00171717	18.71	0.0028222
18.68	0.00924814	18.68	-0.00471487	18.72	-0.00128138
18.69	0.0103108	18.69	0.000977684	18.73	0.00790465
18.7	0.00261571	18.7	0.000698216	18.74	0.0087246
18.71	0.0145171	18.71	0.00328848	18.75	0.00819751
18.72	0.00381808	18.72	0.0059707	18.76	-0.00310267
18.73	0.0146528	18.73	0.00393316	18.77	0.00544771
18.74	0.0113664	18.74	0.00213314	18.78	0.0164197
18.75	0.0159049	18.75	0.00277506	18.79	-0.00449278
18.76	0.00912754	18.76	0.00435133	18.8	0.00549975
18.77	0.0118365	18.77	-0.000102655	18.81	0.00511277
18.78	0.0107986	18.78	0.000922737	18.82	0.00503771
18.79	0.00509379	18.79	0.00691309	18.83	0.00135797
18.8	0.0056702	18.8	-0.000128524	18.84	0.006874
18.81	0.012302	18.81	0.000951915	18.85	0.00283808
18.82	0.013327	18.82	-0.00230337	18.86	0.00834433
18.83	0.00677648	18.83	-0.0032403	18.87	0.00557732
18.84	0.0147591	18.84	-0.00440225	18.88	0.00877834
18.85	0.011888	18.85	-0.0057648	18.89	0.00783281
18.86	0.00677127	18.86	0.00736915	18.9	-0.000235364
18.87	0.0101504	18.87	0.0007425	18.91	-0.00163705
18.88	0.00546237	18.88	-0.00616868	18.92	0.00132574
18.89	0.00666633	18.89	-0.00259532	18.93	0.00103885
18.9	0.00500204	18.9	0.000294708	18.94	0.00812386
18.91	0.00882098	18.91	-0.00235823	18.95	0.000484451
18.92	0.0076769	18.92	-0.000148477	18.96	0.00228524
18.93	0.0118741	18.93	-0.000776697	18.97	0.00591838
18.94	0.0107139	18.94	0.000392854	18.98	0.00188457
18.95	0.00613866	18.95	8.39578e-05	18.99	-0.00488706
18.96	0.0106917	18.96	-0.00486068	19	0.00686592
18.97	0.0103534	18.97	0.00331505	19.01	-0.00221891
18.98	0.0051613	18.98	-0.00279381	19.02	0.00271829
18.99	0.00667223	18.99	-0.00459388	19.03	0.00137432
19	0.00259204	19	-0.000484867	19.04	0.00060479
19.01	0.00577996	19.01	0.000109708	19.05	-0.000961444
19.02	0.0121399	19.02	-0.00450059	19.06	0.00765581
19.03	0.0140802	19.03	0.00418855	19.07	0.00321475
19.04	0.0109864	19.04	0.0112677	19.08	-5.46368e-05
19.05	0.016607	19.05	0.00160088	19.09	-0.00222755
19.06	0.00812956	19.06	0.00526423	19.1	-0.00095812
19.07	0.00786367	19.07	-0.000991006	19.11	0.00878472
19.08	0.0061763	19.08	0.000725579	19.12	-0.000414673
19.09	0.00722938	19.09	0.000162603	19.13	0.00968845
19.1	0.00697432	19.1	-8.50161e-05	19.14	-0.00401926
19.11	0.0100537	19.11	0.00485054	19.15	0.00165541
19.12	0.0140531	19.12	-0.000364978	19.16	0.00157236
19.13	0.00733949	19.13	0.000111735	19.17	0.00772748
19.14	0.0102962	19.14	0.00761878	19.18	-0.00403471
19.15	0.00585971	19.15	7.45153e-06	19.19	0.00325447
19.16	0.00366467	19.16	-0.00381572	19.2	0.00188549
19.17	0.00927107	19.17	0.00246226	19.21	0.00593287
19.18	0.00835331	19.18	0.000800803	19.22	0.00381544
19.19	0.00997349	19.19	-0.00164791	19.23	-0.00219946
19.2	0.00721874	19.2	0.00227602	19.24	-0.00364647
19.21	0.00903745	19.21	-0.00439847	19.25	0.00853243
19.22	0.00489595	19.22	0.000447644	19.26	0.00180811
19.23	0.00966227	19.23	-0.00336815	19.27	0.00337498
19.24	0.00860147	19.24	0.00217536	19.28	0.00594045
19.25	0.0176726	19.25	-0.00551309	19.29	0.0020494
19.26	0.00897717	19.26	-0.00140024	19.3	0.00773487
19.27	0.0128817	19.27	-0.00409198	19.31	0.00412695
19.28	0.0116965	19.28	-0.00483554	19.32	1.4685e-05
19.29	0.0116075	19.29	-0.00473586	19.33	0.00376814
19.3	0.0123327	19.3	0.00221921	19.34	-0.000931424
19.31	0.0165954	19.31	0.00875754	19.35	-0.00046698
19.32	0.00451508	19.32	-0.00207102	19.36	0.00445765
19.33	0.00712535	19.33	-0.00286026	19.37	0.000973168
19.34	0.00942232	19.34	-0.00446985	19.38	-0.00135269
19.35	0.0106243	19.35	-0.0028242	19.39	-0.00234332
19.36	0.00898137	19.36	-0.00659609	19.4	0.00619264
19.37	0.0147851	19.37	0.000162334	19.41	-0.0028267
19.38	0.00307207	19.38	8.40446e-05	19.42	-0.00142951
19.39	0.00936929	19.39	7.62551e-05	19.43	0.00608491
19.4	0.00207066	19.4	-0.00249421	19.44	-0.00138541
19.41	0.00198824	19.41	0.0114976	19.45	0.00744304
19.42	0.00643923	19.42	-0.00366002	19.46	-0.00178842
19.43	0.00290451	19.43	0.00319544	19.47	0.00279738
19.44	0.00605488	19.44	-0.00304543	19.48	-0.00397958
19.45	0.00202823	19.45	-0.000198048	19.49	-0.00081071
19.46	0.00737508	19.46	-0.00397947	19.5	-0.00630853
19.47	0.0114341	19.47	-0.000179338	19.51	0.000981381
19.48	0.00702548	19.48	-0.00253852	19.52	-0.000818323
19.49	0.00913554	19.49	0.0012779	19.53	0.00194239
19.5	0.00638055	19.5	0.00265971	19.54	0.00161213
19.51	0.0129016	19.51	-0.00249417	19.55	0.00189549
19.52	0.00509303	19.52	-0.00351924	19.56	-0.000926141
19.53	0.00867529	19.53	-0.0034636	19.57	0.00842444
19.54	3.68996e-05	19.54	-0.00766406	19.58	-0.00174739
19.55	0.00136804	19.55	-0.00126922	19.59	0.0037285
19.56	0.00773202	19.56	-0.000919051	19.6	-0.00363234
19.57	0.00596333	19.57	-0.00352207	19.61	-0.000818282
19.58	0.00733897	19.58	-0.000850906	19.62	0.000513881
19.59	0.00937157	19.59	-0.000283463	19.63	0.00744801
19.6	-0.002187	19.6	-0.00543857	19.64	0.00409684
19.61	0.0114261	19.61	-0.00418124	19.65	0.00460913
19.62	0.00757514	19.62	-0.00434273	19.66	-0.00367298
19.63	0.0120647	19.63	0.000306809	19.67	-0.00129018
19.64	0.0149144	19.64	-0.00608145	19.68	0.00406213
19.65	0.00497513	19.65	0.00325248	19.69	0.00465631
19.66	0.00804618	19.66	-0.00086034	19.7	0.00141886
19.67	0.00578237	19.67	-0.0031862	19.71	0.00474136
19.68	0.0104277	19.68	-0.000844004	19.72	0.0027038
19.69	0.0097419	19.69	-0.00567773	19.73	0.00230465
19.7	0.00222355	19.7	-0.0023428	19.74	0.00227072
19.71	0.00291971	19.71	-0.000822932	19.75	0.00382412
19.72	0.00262962	19.72	-0.00114015	19.76	1.39511e-05
19.73	0.00690172	19.73	-0.00125531	19.77	-0.000834793
19.74	0.00660955	19.74	-0.00148867	19.78	-0.00170077
19.75	0.00424185	19.75	-0.00114639	19.79	-0.00141345
19.76	-0.00157309	19.76	-0.00239792	19.8	0.00318214
19.77	0.00418312	19.77	-0.00117707	19.81	0.00194694
19.78	0.002465	19.78	5.18022e-05	19.82	0.00189918
19.79	-0.000215496	19.79	0.00118162	19.83	0.00192869
19.8	0.0103771	19.8	-0.00192866	19.84	0.00382948
19.81	0.000198886	19.81	-0.00202346	19.85	0.00821953
19.82	-0.00158035	19.82	0.00314963	19.86	-0.000384164
19.83	0.0107842	19.83	-0.00494358	19.87	-0.00233991
19.84	0.00554177	19.84	0.000425001	19.88	0.00281774
19.85	0.00153465	19.85	-0.000379022	19.89	0.00184229
19.86	0.00691659	19.86	0.00220964	19.9	-0.000365931
19.87	0.0041744	19.87	-0.00672244	19.91	0.00056653
19.88	0.00471002	19.88	-0.00320978	19.92	-0.00235389
19.89	0.0040371	19.89	-0.00291802	19.93	0.00179943
19.9	0.00572272	19.9	-0.00676847	19.94	-0.00304036
19.91	0.00735371	19.91	0.00253146	19.95	0.00131792
19.92	0.00580967	19.92	-0.00144297	19.96	0.00229938
19.93	0.00684035	19.93	-0.00515506	19.97	0
19.94	0.00408067	19.94	-0.000373002	19.98	-0.0022539
19.95	0.00243479	19.95	0.00043483	19.99	-0.00222436
19.96	0.0127805	19.96	-0.00563517	20	-0.00133226
19.97	0.00594029	19.97	-0.00435847	20.01	0.00520298
19.98	0.00401818	19.98	-0.00354544	20.02	0.00320956
19.99	0.00449405	19.99	5.16975e-05	20.03	-0.00326572
20	0	20	0	20.04	-0.00405059
