# Supplementary material for: Diffusion-programmed catalysis in nanoporous material
Source: Nat Commun. 2025 Feb 3;16:1231. doi: 10.1038/s41467-025-56575-6 (PMC11790907; doi:10.1038/s41467-025-56575-6)
Supplement: Supplementary file 5 — Source Data 3 [file 41467_2025_56575_MOESM5_ESM.zip › Raw data file/Raw data file/Figure S18.xlsx]

## Sheet: Sheet1
	Methanol		tert
0.672	25.8639	0.0115309	-1.301
1.36	37.1066	0.0345928	0
2.031	52.8694	7.54124	1.285
2.703	69.3702	12.6033	2.569
3.39	86.0554	18.6455	3.854
4.062	102.937	24.6878	5.154
4.734	119.657	30.6954	6.44
5.421	136.503	36.7145	7.724
6.093	153.477	42.6991	9.009
6.765	170.254	48.626	10.306
7.451	187.078	54.6221	11.578
8.123	203.971	60.6297	12.879
8.795	220.887	66.6835	14.164
9.485	237.803	72.8179	15.449
10.158	254.661	78.9985	16.75
10.83	271.669	85.2021	18.044
11.516	288.758	91.5096	19.319
12.191	305.72	97.9323	20.62
12.863	322.786	104.424	21.905
13.535	340.082	111.055	23.206
14.222	357.263	117.823	24.491
14.894	374.698	124.707	25.793
15.566	392.041	131.649	27.077
16.253	409.429	138.637	28.37
16.925	426.956	145.786	29.646
17.596	444.587	153.039	30.948
18.277	462.253	160.453	32.232
18.948	479.883	167.914	33.517
19.631	497.722	175.466	34.801
20.321	515.491	183.169	36.098
20.997	533.295	190.964	37.387
21.662	551.145	198.943	38.672
22.348	569.006	206.923	39.956
23.019	587.063	215.018	41.241
23.691	604.959	223.158	42.526
24.378	623.052	231.461	43.827
25.05	640.994	239.832	45.112
25.722	658.959	248.319	46.396
26.409	676.947	256.84	47.682
27.081	694.935	265.592	48.965
27.753	712.97	274.252	50.267
28.44	730.889	283.108	51.551
29.114	748.993	292.067	52.836
29.786	766.946	300.992	54.121
30.457	784.981	310.205	55.405
31.145	802.911	319.28	56.706
31.816	820.784	328.494	57.991
32.504	838.738	337.776	59.276
33.175	850.465	347.174	60.56
33.849	873.976	356.721	61.862
34.537	873.63	364.412	63.146
35.208	874.933	375.621	64.431
35.88	876.363	379.875	65.715
36.567	877.724	383.127	67
37.239	878.854	386.829	68.301
37.911	879.915	390.645	69.586
38.598	880.86	394.647	70.871
39.27	881.668	398.775	72.155
39.942	882.509	403.018	73.44
40.629	883.328	407.4	74.741
41.301	884.135	411.735	76.026
41.972	884.712	416.14	77.31
42.66	885.231	420.603	78.595
43.331	885.726	425.031	79.896
44.003	886.268	429.47	81.181
44.69	886.741	433.956	82.466
45.362	887.053	438.418	83.75
46.034	887.272	442.869	85.051
46.706	887.479	447.297	86.336
47.393	887.571	451.679	87.621
48.065	887.641	456.037	88.905
48.736	887.618	460.35	90.19
49.424	887.491	464.639	91.491
50.096	887.329	468.894	92.776
50.767	887.041	473.138	94.06
51.455	886.741	477.208	95.362
52.126	886.234	481.382	96.646
52.798	885.703	485.441	97.932
53.47	885.173	489.454	99.216
54.157	884.527	493.513	100.5
54.829	883.881	497.456	101.802
55.5	883.132	501.285	103.086
56.188	882.348	505.148	104.371
56.86	881.46	508.964	105.655
57.531	880.584	512.862	106.957
58.219	879.707	516.529	108.241
58.89	878.785	520.276	109.526
59.562	877.793	523.862	110.81
60.249	876.744	527.495	112.112
60.921	875.718	530.977	113.396
61.608	874.737	534.459	114.681
62.28	873.734	537.907	115.966
62.952	872.72	541.159	117.267
63.624	871.659	544.48	118.552
64.311	870.586	547.685	119.836
64.983	869.514	550.81	121.121
65.67	868.419	553.924	122.421
66.342	867.288	556.956	123.707
67.013	866.147	559.931	124.991
67.685	864.982	562.768	126.276
68.372	863.841	565.593	127.56
69.044	862.665	568.291	128.862
69.716	861.488	570.897	130.146
70.403	860.347	573.48	131.431
71.075	859.217	575.89	132.716
71.747	858.144	578.254	134.017
72.434	857.13	580.502	135.302
73.106	856.173	582.601	136.586
73.778	855.169	584.7	137.871
74.465	854.143	586.614	139.172
75.137	853.244	588.47	140.457
75.808	852.402	590.211	141.741
76.48	851.549	591.872	143.043
77.167	850.742	593.475	144.327
77.839	849.981	594.939	145.612
78.511	849.185	596.231	146.896
79.198	848.412	597.418	148.198
79.87	847.628	598.514	149.482
80.542	846.902	599.471	150.767
81.229	846.164	600.336	152.052
81.901	845.345	601.016	153.353
82.572	844.561	601.696	154.638
83.26	843.8	602.238	155.922
83.931	843.062	602.711	157.207
84.619	842.324	602.988	158.508
85.29	841.563	603.299	159.793
85.962	840.802	603.426	161.085
86.65	839.995	603.46	162.378
87.321	839.28	603.391	163.663
88.009	838.588	603.184	164.948
		602.907	166.232
		602.607	167.534
		602.134	168.818
		601.558	170.103
		600.843	171.404
		600.151	172.689
		599.321	173.973
		598.468	175.258
		597.557	176.559
