# Supplementary material for: Diffusion-programmed catalysis in nanoporous material
Source: Nat Commun. 2025 Feb 3;16:1231. doi: 10.1038/s41467-025-56575-6 (PMC11790907; doi:10.1038/s41467-025-56575-6)
Supplement: Supplementary file 5 — Source Data 3 [file 41467_2025_56575_MOESM5_ESM.zip › Raw data file/Raw data file/Figure S1b.xlsx]

## Sheet: Sheet1
8.9685e-06	11.24	0.9039	409.42
8.6455e-06	23.11	0.8694	359.65
8.2418e-06	34.931	0.8355	338.01
8.1162e-06	46.823	0.8307	336.16
8.9297e-06	58.678	0.8044	328.08
1.2105e-05	70.519	0.7418	315.53
1.6886e-05	82.365	0.6545	305.81
2.4075e-05	94.169	0.5956	300.72
4.098e-05	105.89	0.5367	296.26
6.4846e-05	117.62	0.5073	293.72
0.00011211	129.2	0.4862	292.69
0.00020525	140.63	0.48	291.89
0.0004091	151.62	0.4496	289.94
0.0010659	166.37	0.4204	287.81
0.0021409	177.77	0.3761	284.91
0.0038397	187.8	0.3647	284.44
0.0040326	188.65	0.3318	281.83
0.0076317	199.7	0.303	280.01
0.0080861	200.72	0.2589	276.28
0.014927	212.66	0.2488	275.39
0.015725	214.77	0.1867	269.8
0.027818	230.42	0.1243	262.35
0.0314	234.29	0.069204	251.54
0.053409	248.62	0.062135	248.3
0.063235	251.76	0.035273	234.16
0.1186	263.7	0.030764	230.27
0.1259	265.15	0.020054	217.2
0.1879	272.42	0.015436	211.07
0.2509	278.4	0.0087213	199.43
0.254	278.48	0.0074917	196.7
0.2609	278.85	0.0041059	186.36
0.2753	279.8	0.003694	184.54
0.3051	282.17
0.3198	283.42
0.3339	284.59
0.3624	286.28
0.368	286.6
0.3714	286.4
0.3787	286.77
0.393	287.74
0.4222	289.32
0.4371	290.18
0.4517	291.16
0.4811	293.06
0.4833	293.27
0.4891	293.66
0.4964	293.89
0.5115	295.09
0.5256	295.9
0.5412	297.14
0.5697	299.36
0.5988	301.94
0.6283	303.74
0.6576	306.68
0.6862	309.48
0.7162	313.09
0.7448	316.79
0.7741	321.09
0.8027	326.94
0.8085	328.58
0.8128	329.78
0.8196	331.3
0.8326	335.42
0.862	348.99
0.8876	372.49
0.891	376.64
0.9035	402.53
0.9073	414.7
